# Supplementary material for: Tea plant roots respond to aluminum-induced mineral nutrient imbalances by transcriptional regulation of multiple cation and anion transporters
Source: BMC Plant Biol. 2022 Apr 19;22:203. doi: 10.1186/s12870-022-03570-4 (PMC9017051; doi:10.1186/s12870-022-03570-4)
Supplement: Supplementary file 1 — Additional file 1. [file 12870_2022_3570_MOESM1_ESM.xls]

## Sheet: S1
Table S1 The expression patterns of Ca2+-related transpoter genes in different tea plant tissues and roots in response to Al stress
	P-type IIB -Ca2+-ATPases (ACA),
		AB	FL	FR	YL	ML	OL	RT	ST		ACA		Control	0.4mM Al3+			2.5mM Al3+
TEA030794.1	CsACA4	2.22	3.69	0.44	2.58	0.8	0.15	10.76	2.32				0	12	24	48	12	24	48
TEA026012.1	CsACA11	133.78	23.35	35.97	134.84	26.47	97.9	310.27	41.42		TEA030794.1	CsACA4	10.66	9.09	6.85	12.24	14.91	10.38	7.69
TEA026349.1	CsACA10	1.29	1.37	1.06	1.65	2.5	1.17	16.21	4.53		TEA026012.1	CsACA11	92.8	71.57	52.35	73.35	88.68	49.83	60.38
TEA027208.1	CsACA7	6.93	0.74	0.39	10.81	5.52	2.11	1.9	18.42		TEA026349.1	CsACA10	2.34	2.01	1.15	1.4	5.79	1.29	0.69
TEA031504.1	CsACA8	23.53	6.94	21.81	19.82	15.15	17.26	8.26	18.76		TEA027208.1	CsACA7	4.39	2.84	3.73	2.06	3.78	2.59	1.98
TEA009741.1	CsACA1	0.71	2	0.1	1.18	0.21	0.06	4.26	1.12		TEA031504.1	CsACA8	6.43	7.29	5.71	6.4	8.77	5.65	3.5
TEA009610.1	CsACA2	33.07	31.43	29.25	35.11	45.39	36.64	14.72	29.82		TEA009741.1	CsACA1	6.43	7.86	4.78	9.71	10.77	7.75	6.08
TEA008978.1	CsACA9	10.41	69.09	4.43	9.5	7.08	5.73	5.17	8.69		TEA009610.1	CsACA2	19.86	21.11	22.21	25.31	17.67	21.36	26.43
TEA008626.1	CsACA3	2.41	0.3	1.91	0.46	0.89	0.61	9.87	0.27		TEA008978.1	CsACA9	8.28	7.52	6.7	6.97	9.3	8.61	6.47
TEA023534.1	CsACA6	45.42	34.81	22.63	35.84	34.2	60.02	24.36	39.09		TEA008626.1	CsACA3	2.85	0.86	0.23	0.56	3.95	0.61	0.66
TEA029704.1	CsACA5	17.37	76.96	33.02	19.7	23.56	176.79	22.72	52.63		TEA023534.1	CsACA6	31.51	26.87	24.47	23.14	29.33	29.07	26.88
TEA020116.1	CsACA18	0	0.01	0	0	0.03	0	0	0		TEA029704.1	CsACA5	28.55	26.22	19.98	25.45	31.12	27.95	36.49
TEA000178.1	CsACA19	0.02	0.11	0.15	0	0.06	0.12	0.88	0.28
TEA006391.1	CsACA27	0.22	0.23	0.37	0.12	0.08	0.05	0.89	0.17
TEA026353.1	CsACA24	0	0.03	0.07	0.07	0.05	0.13	1.58	0.08
TEA026355.1	CsACA25	0.03	0.05	0	0.08	0	0	0	0.04
TEA027212.1	CsACA16	22.23	0.57	0.58	37.17	25.97	12.48	2.36	79.62
TEA028116.1	CsACA22	0	0.02	0.14	0	0	0	0	0.04
TEA033452.1	CsACA26	0.37	1.63	1.74	0.18	0.34	0.15	2.73	0.48
TEA008628.1	CsACA13	1.42	0.29	0.18	1.52	3.25	3.96	20.98	1.11
TEA000187.1	CsACA20	0.1	0.27	0.1	0.07	0.85	0.2	1.7	0.34
TEA025095.1	CsACA15	0.24	0.42	0.4	0.09	0.22	0.1	1.4	0.23
TEA014549.1	CsACA21	1.6	13.38	0	0.6	0	0	0.68	0.08
TEA022753.1	CsACA17	5.16	12.45	0.33	2.97	0.64	0.12	36.56	0.77
TEA028119.1	CsACA23	0.54	1.73	1.36	0.55	0.54	0.38	1.85	1.37
TEA032201.1	CsACA14	1	52.78	5.15	0.45	1.99	0.18	0.32	1.22
TEA008757.1	CsACA12	1.98	0.38	1.68	1.89	2.25	0.6	2.12	4.98
	Type IIA ER-Ca2+-ATPases (ECA)										ECA
		AB	FL	FR	YL	ML	OL	RT	ST				0	12	24	48	12	24	48
TEA002129.1	CsECA8	14.02	31.55	18.42	15.85	24.63	25.26	14.94	25.88		TEA002129.1	CsECA8	13.52	12.21	12.83	10.45	12.07	14.52	12.24
TEA004956.1	CsECA3	35.68	36.09	18.32	21.11	25.2	19.82	41.68	43.25		TEA004956.1	CsECA3	61.9	55.02	45.04	37	63.05	61.54	49.11
TEA011305.1	CsECA11	0.76	0.39	0.7	0.45	1.18	0.78	170.74	0.74		TEA011305.1	CsECA11	25.23	31.16	29.72	20.21	48.26	53.04	66.57
TEA011665.1	CsECA10	8.7	4.47	5.39	7.64	4.74	5.08	6.23	8.85		TEA011665.1	CsECA10	6.65	8.55	6.85	6.83	9.16	7.99	6.96
TEA025936.1	CsECA2	55.67	42.23	98.27	56.87	66.94	41.22	52.37	76.37		TEA025936.1	CsECA2	90.03	106.37	103.61	106.24	135.67	93.08	97.26
TEA015853.1	CsECA9	0.27	0.48	0.26	0.3	2.05	2.39	57.71	1.24		TEA015853.1	CsECA9	13.88	17.37	16.88	9.93	43.81	35.8	47.14
TEA018605.1	CsECA6	3.43	3.6	3.75	2.69	2.92	2.67	2.63	3.12		TEA018605.1	CsECA6	2.77	4.11	3.31	2.22	2.27	3.76	3.09
TEA021490.1	CsECA7	2.49	6.12	2.19	1.93	3.5	3.94	2.18	3.29		TEA021490.1	CsECA7	6.1	7.9	5.4	5.65	7.92	8.56	7.84
TEA007785.1	CsECA4	3.62	7.1	3.27	2.72	5.19	5.83	3.34	6		TEA007785.1	CsECA4	3.35	6.33	4.63	2.01	2.53	3.93	4.84
TEA023869.1	CsECA5	1.37	3.38	1.32	0.4	1.24	0.58	4.54	2.91		TEA023869.1	CsECA5	5.89	4.92	5.92	6.93	3.78	9.13	6.9
TEA033555.1	CsECA1	2.69	3.86	4.7	1.81	3.25	3.2	1.49	4.02		TEA033555.1	CsECA1	6.47	7.92	6.69	7.43	4.93	6.58	7.87
	Ionotropic glutamate receptor (GLR)										GLR
		AB	FL	FR	YL	ML	OL	RT	ST				0	12	24	48	12	24	48
TEA014867.1	CsGLR1	6.78	52.92	4.83	6.01	6.08	4.03	0.71	3.08		TEA014867.1	CsGLR1	2.76	1	0.99	4.67	2.29	1.05	1.39
TEA014868.1	CsGLR2	0.02	0.01	0	0	0	0	0.64	0		TEA014868.1	CsGLR2	1.8	1.17	1.25	1.1	1.82	1.27	0.56
TEA021684.1	CsGLR3	18.09	10.47	43.49	24.78	67.33	61	7.03	67.61		TEA021684.1	CsGLR3	8.05	11.77	9.91	4.1	5.65	7.57	4.43
TEA021859.1	CsGLR4	1.58	7.36	7.87	1.87	24.43	13.02	15.45	15.32		TEA021859.1	CsGLR4	20.72	20.68	19.15	21.29	20.48	20.2	18.61
TEA027233.1	CsGLR5	12.44	6.05	1.6	12.23	8.75	3.91	3.64	14.1		TEA027233.1	CsGLR5	4.21	2.42	4.7	3.24	2.76	3.48	2.96
TEA007397.1	CsGLR6	1.75	1.29	2.03	1.87	1.81	0.85	1.73	7.33		TEA007397.1	CsGLR6	1.05	0.66	1.39	1.02	0.93	1.03	1.46
TEA002604.1	CsGLR7	0	0	0	0	0	0	0	0		TEA002604.1	CsGLR7	3.51	1.77	2.27	2.91	1.53	2.98	2.34
TEA006201.1	CsGLR8	0.02	0.47	1.78	0.08	7.45	7.18	0.01	0.97		TEA006201.1	CsGLR8	1.09	0.66	0.69	0.65	0.61	0.76	0.86
TEA031846.1	CsGLR9	2.36	2.63	3.59	2.86	2.66	2.55	2.08	3.5		TEA031846.1	CsGLR9	1.34	2.15	1.43	0.79	1.33	0.99	1.62
TEA025612.1	CsGLR10	0.35	0.44	3.62	0.18	0.02	0	3.24	0.98		TEA025612.1	CsGLR10	1.05	0.85	0.62	1.33	1.35	0.77	1.4
TEA030888.1	CsGLR11	22.73	19.36	19.75	22.56	55.26	86.44	10.23	24.37		TEA030888.1	CsGLR11	11.09	15.47	16	12.22	12.6	15.03	13.67
TEA025566.1	CsGLR12	24.19	14.94	16.83	24.41	19.41	7.3	9.9	34.22		TEA025566.1	CsGLR12	15.63	15.89	16.4	13.03	18.84	16.76	12.47
TEA024970.1	CsGLR13	43.14	9.73	13.91	37.01	13.18	6.29	2	13.61		TEA024970.1	CsGLR13	1.39	3.42	2.45	2.17	2.25	2.93	2.03
TEA024968.1	CsGLR14	17.38	4.15	6.01	17.35	7.24	1.87	3.7	22.25		TEA024968.1	CsGLR14	4.24	7.14	7.05	4.15	4.75	6.26	3.06
TEA006325.1	CsGLR15	0.06	0.2	0.04	0	0.07	0	0.4	0		TEA006325.1	CsGLR15	1.72	0.28	0.74	0.58	1.18	0.78	0.93
	Ca2+/H+ antiporter (CAX) and Cation/calcium exchanger (CCX)										CAX CCX
		AB	FL	FR	YL	ML	OL	RT	ST				0	12	24	48	12	24	48
TEA007963.1	CsCAX1	36.74	22.4	19.78	31.39	22.66	47.82	48	23.39		TEA007963.1	CsCAX1	25.94	25.07	20.51	20.3	28.48	27.12	24.35
TEA000101.1	CsCAX2	1.59	1.8	2.99	2.08	3.83	6.01	2.29	4.23		TEA000101.1	CsCAX2	9.81	9.51	10.41	10.29	7.05	10.35	15.19
TEA026666.1	CsCAX3	75.11	0.44	2.61	62.83	33.91	9.14	0.09	14.05		TEA021138.1	CsCCX1	8.45	8.06	7.67	8.31	8.29	6.78	7.29
TEA002689.1	CsCAX4	89.41	0.15	12.87	58.1	43.76	4.56	0.74	33.1		TEA007900.1	CsCCX2	5.17	4.8	4.25	5.55	4.16	5.31	4.49
TEA028749.1	CsCAX5	2.53	0.05	1.22	2.4	3.11	0.32	0.02	2.5		TEA032754.1	CsCCX3	3.54	4.52	2.76	1.5	0.19	1.96	3.47
TEA021138.1	CsCCX1	9.59	8	11.83	8.89	13.03	10.35	8.83	13.13		TEA000367.1	CsCCX4	1.34	1.17	1.75	1.91	0.95	1.21	1.43
TEA007900.1	CsCCX2	6.64	5.47	6.79	5	7.63	6.84	6.03	7.45		TEA015689.1	CsCCX5	3.05	1.93	2.86	1.88	1.71	2.62	2.07
TEA032754.1	CsCCX3	31.04	27.43	25.64	22.14	30.33	27.92	29.99	28.5		TEA021659.1	CsCCX6	1.23	10.51	3.03	1.57	3.22	2.73	5.97
TEA000367.1	CsCCX4	6.67	4.72	7.09	4.82	5.42	5.82	3.52	5.26		TEA030202.1	CsCCX7	3.67	3.22	3.29	2.43	5.81	5.18	3.22
TEA015689.1	CsCCX5	16.7	11.68	9.81	11.84	11.46	11.83	14.67	10.4		TEA004202.1	CsCCX8	15.87	15.11	15.73	13.47	10.72	15.91	17.42
TEA021659.1	CsCCX6	30.32	12.82	33.62	20.97	40.69	14.56	2.19	41.32		TEA021343.1	CsCCX9	54.39	46.87	64.4	66.95	35.87	50.46	64.85
TEA030202.1	CsCCX7	15.02	34.15	3.89	18.56	19.47	27.41	17.57	29.68		TEA032745.1	CsCCX10	4.96	5.85	6.5	4.35	5.18	5.61	6.07
TEA004202.1	CsCCX8	0	0	0	0	0	0	0	0
TEA021343.1	CsCCX9	66.14	43.15	20.39	72.14	23.64	13	49.46	109.96
TEA032745.1	CsCCX10	10.51	4.88	8.63	8.02	10.45	8.79	6.71	11.01
	Cyclic nucleotide-gated channels (CNGCs)										CNGCs
		AB	FL	FR	YL	ML	OL	RT	ST				0	12	24	48	12	24	48
TEA020669.1	CsCNGC13	37.77	20.46	36.59	35.66	24.68	72.63	30.37	31.26		TEA020669.1	CsCNGC13	23.84	27.12	19.64	24.44	21.22	20.35	22.23
TEA029115.1	CsCNGC1	20.91	10.7	15.73	20.08	18.63	42.45	19.96	17.62		TEA029115.1	CsCNGC1	14.46	13.15	12.16	11.55	14.05	11.47	13.65
TEA011140.1	CsCNGC16	31.33	75.65	71.82	29.31	52.77	120.89	27.94	56.66		TEA011140.1	CsCNGC16	24.33	42.5	25.31	19.71	39.56	26.15	18.9
TEA026997.1	CsCNGC3	36.13	30.42	22.58	30.73	37.26	17.9	32.17	41.9		TEA026997.1	CsCNGC3	62.19	50.39	57.58	55.46	65.2	58.61	44.97
TEA023247.1	CsCNGC17	16.64	51.94	32.68	18.96	32.82	35.41	31.86	49.29		TEA023247.1	CsCNGC17	28.74	28.13	23.45	26.01	32.2	27.47	24.75
TEA011535.1	CsCNGC6	16.66	6.37	27.19	20.06	20.21	6.66	8.16	22.96		TEA011535.1	CsCNGC6	11.35	12.29	13.84	10.5	11.18	11.59	10.88
TEA025618.1	CsCNGC12	16.39	5.99	4.61	16.26	11.03	7.08	7.52	15.32		TEA025618.1	CsCNGC12	11.37	9.87	9.86	5.03	11.7	11.54	7.18
TEA031596.1	CsCNGC11	9.99	13.08	11.91	8.42	13.09	12.6	12.14	11.07		TEA031596.1	CsCNGC11	23.93	20.96	16.32	17.23	29.11	24.14	22.45
TEA008741.1	CsCNGC10	13.09	1.87	11.85	9.45	12.16	3.71	7.14	9.15		TEA008741.1	CsCNGC10	6.49	6.07	5.59	8.06	7.27	6.31	6.19
TEA003140.1	CsCNGC9	0.25	0.15	1.15	0.08	0.34	0.05	11.82	0.88		TEA003140.1	CsCNGC9	4.86	3.84	2.56	2.26	7.07	4.14	4.81
TEA021031.1	CsCNGC5	1.82	2.36	0.41	2.14	8.07	20.72	0.77	2.37		TEA021031.1	CsCNGC5	3.16	1.52	1.39	3.88	3.29	1.72	2.02
TEA014468.1	CsCNGC2	9.52	3.09	24.67	11.86	9.55	3.72	8.81	6.67
TEA018874.1	CsCNGC4	3.37	0.94	4.89	3.95	8.53	1.42	1.59	5.06
TEA003131.1	CsCNGC8	0.01	0.09	0	0.02	0.02	0	5.68	0.17
TEA004427.1	CsCNGC15	16.16	32.71	31.56	15.19	8.65	1.15	1.28	16.35
TEA028920.1	CsCNGC14	0.32	3.79	0.02	0.09	0.05	0.12	0.05	0.18
TEA008353.1	CsCNGC7	11.64	0.05	7.71	9.24	23.4	1.12	0.68	12.76
											MSL
	Mechanosensitive ion channel like (MSL)												0	12	24	48	12	24	48
		AB	FL	FR	YL	ML	OL	RT	ST		TEA001140.1	CsMSL1	8.6	3.68	2.85	4.17	10.57	4.48	1.99
TEA001140.1	CsMSL1	4.9	2.29	4.14	3.85	1.7	1.21	3.89	0.85		TEA004363.1	CsMSL2	8.65	9.87	9.48	8.31	10.33	10.59	9.15
TEA004363.1	CsMSL2	22.06	18.87	26.77	22.42	43.24	57.65	19.84	26.21		TEA016353.1	CsMSL3	7.27	5.54	6.35	5.12	6.5	9.4	6.12
TEA016353.1	CsMSL3	2.56	0.16	0.03	0.75	0.42	0.12	3.12	0.63		TEA017955.1	CsMSL4	4.37	4.07	2.66	3.08	5.7	5.58	3.67
TEA017955.1	CsMSL4	14.09	10.49	6.62	13.05	9.25	10.41	5.71	8.49		TEA025646.1	CsMSL5	4.13	5.5	6.08	2.81	4.71	6.24	4.17
TEA025646.1	CsMSL5	7.92	2.14	5.38	6.23	14.15	17.62	4.33	8.57		TEA033869.1	CsMSL6	5.26	9	6.52	7.92	3.28	6.68	7.79
TEA033869.1	CsMSL6	4.09	1.16	7.74	2.84	6	0.65	2.17	20.79		TEA010521.1	CsMSL7	2.01	3.65	3.25	1.95	1.93	1.78	3.25
TEA010521.1	CsMSL7	1.64	2.05	1.39	1.16	1.6	1.01	1.25	4.92		TEA019176.1	CsMSL8	4.07	5.95	1.98	1.63	1.43	1.77	1.45
TEA019176.1	CsMSL8	0.32	0.25	0.08	0.34	1.38	1.89	0.31	1.92		TEA011585.1	CsMSL9	7.97	8.07	10.08	4.94	7.91	12.93	10.52
TEA011585.1	CsMSL9	8.35	45.05	2.05	6.72	0.55	0.17	29.23	6.25
TEA003124.1	CsMSL10	1.1	0.27	0.35	0.88	1	0.09	5.55	9.39
	Annexins (Ann)										Ann
		AB	FL	FR	YL	ML	OL	RT	ST				0	12	24	48	12	24	48
TEA032977.1	CsAnn5	109.49	28.29	9.49	83.56	14.67	4.34	122.89	115.42		TEA032977.1	CsAnn5	105.89	119.87	105.72	95.26	99.65	129.77	127.77
TEA022134.1	CsAnn6	354.81	316.69	305.88	222.57	159.19	225.71	357.21	487.11		TEA022134.1	CsAnn6	265.03	276.66	258.03	293.99	202.25	245.96	303.82
TEA008863.1	CsAnn11	3.15	6.61	36.02	2.31	1.51	0.22	343.83	46.39		TEA008863.1	CsAnn11	27.99	39.47	22.74	31.9	10.89	21.36	30.22
TEA031612.1	CsAnn10	77.61	36.33	116.4	108.76	82.66	32	95.8	91.73		TEA031612.1	CsAnn10	40.72	32.76	31	37.15	44.92	36.25	36.85
TEA031588.1	CsAnn9	68.08	4.85	30.35	119.7	74.24	8.32	4.47	28.87		TEA031588.1	CsAnn9	11.84	7.81	10.12	21.22	12.66	10.52	8.79
TEA012466.1	CsAnn1	21.17	22	7.5	30.61	19.95	6.33	23.1	19.9		TEA012466.1	CsAnn1	10.58	7.89	9.4	7.4	8.22	13.75	9.66
TEA014817.1	CsAnn3	2.71	1.85	2.65	1.81	1.68	1.05	2.18	4.42
TEA030452.1	CsAnn7	7.84	21.09	0	8.17	0.26	0.14	1.5	1.47
TEA002789.1	CsAnn4	247.32	0.8	0.4	253.85	6.67	0.14	0.26	22.84
TEA005948.1	CsAnn2	1.33	0.23	1.33	1.73	0.8	0	2.06	3.13
TEA006131.1	CsAnn8	1.27	0.45	0.63	0.4	0.76	0.08	0.88	1.01
	Mitochondria calcium uniporter (MCU)
		AB	FL	FR	YL	ML	OL	RT	ST		mcu
TEA033038.1	CsMCU1	52.12	21.94	33.27	39.84	27.79	24.79	13.35	26.22				0	12	24	48	12	24	48
TEA000129.1	CsMCU2	27.98	41.9	2.11	17.34	2.01	8.31	22.01	15.04		TEA033038.1	CsMCU1	14.53	9.73	10.31	11.06	10.62	13.9	6.77
TEA027998.1	CsMCU3	31	45.38	272.67	21.21	10.15	3.47	24.44	20.39		TEA000129.1	CsMCU2	10.5	9.55	9.79	5.84	82.33	23.37	9.66
TEA016114.1	CsMCU4	9.36	3.85	10.02	7.89	7.94	5.83	14.58	8.11		TEA027998.1	CsMCU3	10.13	18.07	12.49	11.66	12.54	12.91	11.19
TEA027356.1	CsMCU5	4.24	9.11	6.51	3.35	1.7	2.89	2.35	2.86		TEA016114.1	CsMCU4	11.41	10.76	11.49	14.8	12.49	10.66	16.14
TEA016118.1	CsMCU6	8.75	2.51	0.72	8.6	0.64	0.42	103.25	5.49

## Sheet: S2
Table S2. The expression patterns of Mg-related transpoter and Cu-related transporter genes in different tea plant tissues and roots in response to Al stress
	Magnesium transporter (MGT)
		AB	FL	FR	YL	ML	OL	RT	ST		MGT		Control	0.4mM Al3+			2.5mM Al3+
TEA011699.1	CsMGT1	7.05	4.96	8	7.26	10.38	10.73	5.41	9.81				0	12	24	48	12	24	48
TEA005281.1	CsMGT2	16.14	11.71	9.31	21.94	16.32	17.65	7.05	14.4		TEA011699.1	CsMGT1	8.87	7.62	10.58	12.82	7.8	7.78	16.88
TEA015601.1	CsMGT6	3.68	8.29	5.38	3.83	6.93	6.88	5.53	7.82		TEA005281.1	CsMGT2	1.97	2.16	2.36	2.46	2.41	3.6	2.47
TEA005607.1	CsMGT5	6.42	2.81	4.29	8.27	15.72	9.5	1.12	14.93		TEA015601.1	CsMGT6	5.52	6.26	4.88	6.21	5.62	5.68	7.88
TEA009036.1	CsMGT3	19.51	33.41	13.49	21.05	29.6	14.64	10.01	21.4		TEA005607.1	CsMGT5	5.48	5.4	7.91	9.03	2.39	5.52	12.07
TEA011455.1	CsMGT9	1.98	0.34	0.31	2.48	0.42	0.65	4.87	1.06		TEA009036.1	CsMGT3	22.77	23.29	23.8	19.1	25.3	28.04	21.52
TEA011435.1	CsMGT8	2.09	0.3	0.39	2.12	0.3	0.33	15.88	0.83		TEA011455.1	CsMGT9	2.6	1.28	1.06	1.15	3.51	4.61	4.23
TEA010637.1	CsMGT4	15.53	23.19	29.39	15.24	24.05	14.9	16.88	25.2		TEA011435.1	CsMGT8	4.99	2.69	2.38	1.13	7.25	10.09	9.26
TEA016569.1	CsMGT7	5.3	4.88	3.85	5.55	6.72	7.98	2.02	6.25		TEA010637.1	CsMGT4	25.09	24.22	25.55	23.6	18.83	20.6	18.7
TEA015654.1	CsMGT11	8.46	0.51	2.87	4.49	1.97	0.28	16.25	3.58		TEA016569.1	CsMGT7	4.26	5.48	3.76	3.59	3.4	5.07	3.9
TEA015667.1	CsMGT12	3.75	0.93	4.09	2.31	2.14	1.03	10.52	2.88		TEA015654.1	CsMGT11	8.52	11.68	13.9	8.19	11.22	17.52	19.09
TEA005527.1	CsMGT10	8.07	2.88	4.59	15.64	19.66	9.78	1.04	5.82		TEA015667.1	CsMGT12	4.54	7.44	6.93	5.96	8.04	12.97	14.75
											TEA005527.1	CsMGT10	4.36	5.58	5.78	4.69	2.94	5.71	5.28
	Tonoplast Mg/H transporter (MHX)
		AB	FL	FR	YL	ML	OL	RT	ST		MHX
TEA002702.1	CsMHX2	1.97	0.39	0.55	1.85	0.55	0.34	0.4	0.63				0	12	24	48	12	24	48
TEA017958.1	CsMHX1	5.57	14.54	9	5.33	8.96	10.13	8.41	10.44		TEA002702.1	CsMHX2	1.87	1.85	2.21	2.24	1.66	1.92	2.71
TEA032978.1	CsMHX3	20.8	1.59	11.17	14.02	4.76	6.01	6.41	8.23		TEA017958.1	CsMHX1	8.37	10.36	9.71	7.52	12.73	10.19	10.17
TEA028393.1	CsMGT14	3.25	1.85	1.51	3.06	1.89	2.51	11.96	2.13		TEA032978.1	CsMHX3	3.69	3.63	3.22	5.38	4.11	7.02	6.96
TEA030537.1	CsMGT13	0	0	0	0.12	0	0	56.83	0		TEA028393.1	CsMGT14	2.22	2.37	1.58	1.46	3.77	2.53	2.1
TEA006091.1	CsMHX4	3.04	3.36	1.7	2.74	2.95	1.49	2.2	2.34		TEA030537.1	CsMGT13	0.47	1.47	1.45	1.23	1.77	4.23	3.12
											TEA006091.1	CsMHX4	4.84	3.15	4.35	4.06	4.69	4.49	4.77
	Heavy metal H-ATPase (HMA)										HMA
		AB	FL	FR	YL	ML	OL	RT	ST				0	12	24	48	12	24	48
TEA019557.1	CsHMA1	5.3	16.26	9.11	1.48	1.21	0.44	22.41	10.56		TEA019557.1	CsHMA1	15.6	11.91	15.21	8.41	11.6	22.37	15.64
TEA020874.1	CsHMA4	10.46	14.7	29.85	8.06	9.29	24.88	7.29	16.03		TEA020874.1	CsHMA4	24.54	21.92	22.63	18.87	23.28	19.65	14.66
TEA000616.1	CsHMA7	5.83	5.13	1.78	4.29	1.12	0.91	31.14	9.73		TEA000616.1	CsHMA7	16.56	19.38	20.39	13.35	24.8	18.72	16.38
TEA018281.1	CsHMA3	48.62	34.74	30.07	35.08	19.21	14.42	76.66	32.41		TEA018281.1	CsHMA3	60.2	57.99	55	86.74	61.26	60.48	71.45
TEA000606.1	CsHMA6	0.06	0.19	0.01	0.05	0.01	0.01	0.69	0.31		TEA018983.1	CsHMA2	9.24	10.44	10	9.03	10.27	10.63	10.12
TEA018983.1	CsHMA2	12.61	12.81	13.73	15.2	16.85	12.84	10.82	14.58		TEA016784.1	CsHMA5	7.72	9.53	7.69	7.44	10.03	9.8	9.2
TEA016784.1	CsHMA5	10.22	9.4	13.56	15.28	18.87	14.33	5.82	11.54		TEA000615.1	CsHMA9	5.91	10.82	6.04	5.16	14.01	17.21	16.03
TEA000615.1	CsHMA9	0.09	2.41	0.6	0.2	0.08	0.09	59.85	0.31
TEA003100.1	CsHMA8	1.85	0.41	0.64	2.4	2.14	3.53	0.28	1.17
TEA025273.1	CsHMA10	0	0	0.02	0.04	0.06	0	0.04	0
TEA000605.1	CsHMA11	1.39	0.21	0.16	2.24	6.23	1.82	0.51	0.91
	Cu influx transporter (COPT)										COPT
		AB	FL	FR	YL	ML	OL	RT	ST				0	12	24	48	12	24	48
TEA022572.1	CsCOPT1	300.65	682.84	404.35	317.67	164.55	247.55	936.34	334.58		TEA022572.1	CsCOPT1	109.88	115.73	142.39	160.51	109.5	93	134.26
TEA030188.1	CsCOPT2	31.96	237.05	91.09	43.35	80.44	17.46	50.71	70.49		TEA030188.1	CsCOPT2	31.38	28.32	33.64	43.45	20.12	24.01	37.84
TEA025610.1	CsCOPT3	10	1.57	1.05	6.16	1.32	0	4.18	10.17		TEA024734.1	CsCOPT4	31.27	35.48	32.84	42.55	14.3	21.14	29.32
TEA024734.1	CsCOPT4	2.74	54.96	1.14	2.23	0.41	0	224.27	5.4		TEA026425.1	CsCOPT5	20.41	15.52	21.71	14.25	10.65	20.83	16.18
TEA026425.1	CsCOPT5	82.38	16.87	181.48	62.61	119.06	67.66	5.28	43.05
TEA007498.1	CsCOPT6	8.83	1.2	2.14	12.74	3.62	0.7	2.09	25.24

## Sheet: S3
Table S3. The expression patterns of Fe-related transporter genes in different tea plant tissues and roots in response to Al stress
	Ferric reductase oxidase (FRO)										FRO		Control	0.4mM Al3+			2.5mM Al3+
		AB	FL	FR	YL	ML	OL	RT	ST				0	12	24	48	12	24	48
TEA002772.1	CsFRO1	6.5	4.95	4.98	7.74	66.01	25.26	10.04	28.91		TEA002772.1	CsFRO1	8.29	12.01	12.3	8.98	9.51	10.25	6.69
TEA006423.1	CsFRO2	7.1	9.21	6.01	8.86	61.04	24.88	10.58	21.23		TEA006423.1	CsFRO2	4.85	7.62	7.06	5.4	6.17	6.26	3.93
TEA024996.1	CsFRO3	0.03	18.43	33.43	0.05	0.26	0.06	95.42	34.82		TEA024996.1	CsFRO3	51.01	67.96	107.03	37.89	25.48	36.42	21.64
TEA018774.1	CsFRO4	0	0.26	0.68	0	0	0.04	26.59	0.6		TEA018774.1	CsFRO4	4.25	5.04	7.9	3.99	2.2	8.08	7.01
TEA024150.1	CsFRO5	37.07	26.49	52.45	34.57	42.74	36.46	17.94	39.21		TEA024150.1	CsFRO5	10.91	11.3	12.64	9.61	10.38	11.18	11.72
TEA033298.1	CsFRO6	3.64	15.88	24.91	7.84	122.58	165.27	1.05	17.45		TEA033298.1	CsFRO6	0.52	2.61	1.49	0.96	0.34	2.16	0.75
TEA002556.1	CsFRO7	5.95	14.77	81.76	6.19	88.65	38.16	2.09	36.4		TEA002556.1	CsFRO7	0.61	0.72	0.72	0.62	0.96	0.68	0.7
	Fe-binding proteins ferritin (FER)										FER
		AB	FL	FR	YL	ML	OL	RT	ST				0	12	24	48	12	24	48
TEA016450.1	CsFER1	89.5	55.4	58.86	307.03	488.8	104.7	13.27	76.23		TEA016450.1	CsFER1	3.62	5.01	1.08	10.61	7.01	1.99	0.59
TEA016447.1	CsFER2	46.62	61.22	41.06	122.8	195.85	94.75	14.48	79.57		TEA016447.1	CsFER2	46.18	30.63	16.19	59.11	76.26	17.65	31.96
TEA002014.1	CsFER3	96.02	22.21	226.41	98.96	69.71	33.61	50.61	139.95		TEA002014.1	CsFER3	40.32	65.16	59.46	83.3	42.46	48.39	70.89
TEA026599.1	CsFER4	108.18	84.29	133.7	104.77	60.24	100.6	44.01	54.53		TEA026599.1	CsFER4	30.77	62.41	22.25	28.83	55.69	31.1	29.18
TEA032719.1	CsFER5	134.98	33.81	2.77	79.85	25.75	10.97	39.07	37.06		TEA032719.1	CsFER5	26.28	27.86	18.65	12.1	18.35	32.04	23.71
TEA032713.1	CsFER6	31.09	16.72	0.1	13.13	2.6	0.67	5.03	10.72		TEA032713.1	CsFER6	3.99	3.18	4.14	1.3	3.98	5.53	4.97
	vacuolar iron transporters (VITs)										VIT
		AB	FL	FR	YL	ML	OL	RT	ST				0	12	24	48	12	24	48
TEA010168.1	CsVIT4	1.59	1.26	2.94	1.28	2.37	1.2	27.28	5.51		TEA010168.1	CsVIT4	18.88	14.32	29.42	9.89	19.67	20.89	27.43
TEA031109.1	CsVIT5	0.55	0.18	0	1.25	0	0	9.58	4.45		TEA031109.1	CsVIT5	1.14	3.63	1.89	0.26	1.46	1.56	1.91
TEA002967.1	CsVIT7	2.99	1.1	5.71	1.26	1.75	1.52	2.51	3.43		TEA021515.1	CsVIT3	2.04	1.76	3.54	3.25	0.94	0.52	3.2
TEA002970.1	CsVIT8	2.9	1.43	4.47	2.2	2.22	1.95	2.45	3.6		TEA001524.1	CsVIT1	4.38	3.39	4.13	4.01	3.31	3.61	5.01
TEA021515.1	CsVIT3	15.77	8.33	3.72	0.71	0.4	0.88	4.39	3.36		TEA015983.1	CsVIT6	6.03	3.75	5.13	5.19	11.05	8.67	3.59
TEA001524.1	CsVIT1	18.67	6.38	9.79	31.43	60.78	34.79	2.29	16.53		TEA025337.1	CsVIT2	5.14	5.43	4.16	3.74	5.17	6.37	3.42
TEA015983.1	CsVIT6	4.66	2.75	4.29	5.35	0.37	0.58	1.65	4.15
TEA025337.1	CsVIT2	19.29	18.11	13.49	27.77	38.13	58.64	3.16	9.8
NAS	nicotianamine synthase (NAS)										NAS
		AB	FL	FR	YL	ML	OL	RT	ST				0	12	24	48	12	24	48
TEA020761.1	CsNAS1	0.31	28.9	2.3	0.54	0.15	0.05	212.43	26.84		TEA020761.1	CsNAS1	71.5	61.78	64.37	49.08	57.06	137.33	82.29
TEA002875.1	CsNAS2	2.16	5.9	14.07	1.44	0.2	0.32	43.12	28.54		TEA002875.1	CsNAS2	17.2	16.14	15.2	10.93	8.13	24.21	15.48
	yellow-stripe like (YSL) transporters										YSL
		AB	FL	FR	YL	ML	OL	RT	ST				0	12	24	48	12	24	48
TEA027163.1	CsYSL8	13.38	33.42	4.29	15.34	12.89	8.52	23.68	14.45		TEA027163.1	CsYSL8	14.25	15.84	15.39	12.57	15.99	17.59	15.33
TEA025765.1	CsYSL7	7.58	17.58	142.62	6.65	65.87	12.07	3.33	78.55		TEA025765.1	CsYSL7	17.57	27.28	33.94	27.52	23.82	16.66	18.66
TEA005176.1	CsYSL2	1.97	2.95	2.02	1.88	2.43	3.15	1.91	2.46		TEA005176.1	CsYSL2	6.31	6.05	5.84	5.97	4.95	5.49	6.69
TEA004183.1	CsYSL9	12.34	3.41	2.72	12.78	4.9	0.91	12.17	10.3		TEA004183.1	CsYSL9	4.42	6.27	4.06	5.25	4.99	6.19	4.8
TEA019706.1	CsYSL1	3.81	14.47	15.85	1.06	6.69	4.3	57.67	10.96		TEA019706.1	CsYSL1	7.34	9.37	11.34	7.96	3.04	5.74	5.81
TEA025648.1	CsYSL6	0	0	0	0.02	0	0	4.88	0		TEA025648.1	CsYSL6	1.76	1.23	0.53	1.04	3.98	4.66	3.17
TEA025123.1	CsYSL5	34.89	38.6	363.56	56.78	47.48	41.62	102.41	106.19		TEA025123.1	CsYSL5	113.85	110.52	143.25	122.83	94.43	101.9	91.54
TEA006539.1	CsYSL4	43.15	449.57	184.74	90.61	226.01	69.06	124.17	332.57		TEA006539.1	CsYSL4	41.45	43.36	53.42	50.88	35.78	47.39	36.65
TEA018013.1	CsYSL3	3.06	5.02	9.14	1.26	4.92	5.31	8.97	5.33		TEA018013.1	CsYSL3	3.11	5.77	3.86	3.02	2.66	0.54	2.43
TEA029654.1	CsYSL11	4.34	5.5	0	8.75	0.37	0.27	0.49	0.44
TEA032601.1	CsYSL10	1.63	0.58	0.22	1.4	0.71	3.2	0.59	0.71
	IRON REGULATED/ferroportin(IREG).										IRGE
IRGE		AB	FL	FR	YL	ML	OL	RT	ST				0	12	24	48	12	24	48
TEA008315.1	CsIREG2	0.03	0.05	0.14	0	0	0	10.94	0.17		TEA008315.1	CsIREG2	16.51	17.36	22.11	32.53	22.38	32.95	68.58
TEA029245.1	CsIREG1	3.43	6.24	0.23	2.29	0.26	0.18	0.11	1.65		TEA029245.1	CsIREG1	0.04	0.08	0	0.29	0.04	0.04	0
TEA018472.1	CsIREG3	10.05	11.46	8.56	11.76	16.46	11.76	4.31	9.29		TEA018472.1	CsIREG3	6.78	9.81	6.67	4.84	8.26	9.65	5.55
	natural resistance-associated macrophage proteins (Nramp)										Nramp
		AB	FL	FR	YL	ML	OL	RT	ST				0	12	24	48	12	24	48
TEA011223.1	CsNramp2	9.67	7.61	10.3	8.44	14.23	19.03	10.44	14.18		TEA011223.1	CsNramp2	17.76	26.38	17.43	11.42	26.21	25.23	13.06
TEA017264.1	CsNramp1	0	0.22	0.03	0	0.06	0.03	164.51	0.05		TEA017264.1	CsNramp1	18.5	27.35	39.96	17.14	12.16	47.27	44.43
TEA002435.1	CsNramp3	0	0.05	0	0	0	0	7.3	0		TEA002435.1	CsNramp3	1.04	2.09	1.25	0.57	1.75	2.72	3.28
TEA009385.1	CsNramp6	0.25	0.29	0	0.35	0.02	0	17.55	0.29		TEA009385.1	CsNramp6	2.92	3.72	2.72	2.41	5.24	8.66	5.17
TEA022476.1	CsNramp4	18.32	8.52	6.12	25.53	8.85	14.93	5.18	9.11		TEA022476.1	CsNramp4	28.57	26.29	32.2	33.73	31.45	31.53	28.05
TEA000624.1	CsNramp7	5.93	32.73	10.63	4.15	9.73	11	11.16	12.1		TEA000624.1	CsNramp7	14.27	13.53	16.24	7.75	11.18	14.58	7.63
TEA012584.1	CsNramp5	0.14	4	0.36	0.21	0.94	1.07	0.87	0.23		TEA012584.1	CsNramp5	4.28	2.8	3.18	2.24	2.95	3.24	1.52
TEA000600.1	CsNramp12	0.04	7.33	0.27	0	0.01	0	0.04	0.06
TEA001655.1	CsNramp9	0.04	7.33	0.27	0	0.01	0	0.04	0.06
TEA012361.1	CsNramp8	3.98	2.19	6.6	3.36	3.11	7.5	4.92	10.65
TEA025235.1	CsNramp10	3.11	1.41	4.93	2.33	2.71	3.93	3.64	6.08
TEA032256.1	CsNramp11	1.4	1.36	1.32	1.18	2.08	2.05	1.51	1.54

## Sheet: S4
Table S4. The expression patterns of ZRT/IRT-like proteins (ZIPs), plasma membrane H+-ATPase(PMA) and Oligopeptide transporter (OPT) genes in different tea plant tissues and roots in response to Al stress
	ZRT/IRT-like proteins (ZIPs)										ZIP		Control	0.4mM Al3+			2.5mM Al3+
		AB	FL	FR	YL	ML	OL	RT	ST				0	12	24	48	12	24	48
TEA024433.1	CsZIP9	18.65	50.82	16.34	22.7	27.04	52.25	58.38	20.66		TEA024433.1	CsZIP9	5.76	11.91	6.63	5.29	8.67	9.34	7.35
TEA001242.1	CsZIP2	25.9	40.76	30.5	38.21	52.99	18.99	76.07	37		TEA001242.1	CsZIP2	82.01	78.83	72.82	86.8	53.34	60.13	68.28
TEA024658.1	CsZIP3	8.21	1.06	15.09	17.96	5.91	0.99	4.4	12.71		TEA024658.1	CsZIP3	3.36	5.11	5.44	4.11	3.35	5.21	5.19
TEA032109.1	CsZIP5	9.35	29.4	13.62	22.83	18.95	21.1	25.72	12.95		TEA032109.1	CsZIP5	5.51	6.57	3.9	2.06	14.18	11.58	4.78
TEA029581.1	CsZIP4	42.76	70.24	90.84	34.98	45.13	53.54	50.04	68.85		TEA029581.1	CsZIP4	43.54	36.75	42.83	42.81	30.19	39.5	39.29
TEA016865.1	CsZIP6	23.98	33.49	70.43	38.58	88.6	96.45	33.65	40.05		TEA016865.1	CsZIP6	27.6	34.4	21.58	20.61	40.59	24.8	20.06
TEA028928.1	CsZIP8	8.69	8.84	6.03	8.08	1.87	0.28	23.37	35.78		TEA028928.1	CsZIP8	4.35	5.62	5.19	0.99	10.82	6.96	4.05
TEA002622.1	CsZIP1	67.9	114.18	148.49	70.75	60.3	26.29	51.02	59.16		TEA002622.1	CsZIP1	62.02	60.97	54.73	64.43	64.32	49.14	63.63
TEA028921.1	CsZIP7	4.75	5.25	0.26	3.65	1.09	0.35	6.04	51.64		TEA028921.1	CsZIP7	14.7	15.95	25.95	31.72	13.95	17.49	21.13
TEA023203.1	CsIRT1	0	0	0	0	0	0	1.66	0		TEA023203.1	CsIRT1	0	0	0	0	0.2	0.76	0
TEA030177.1	CsIRT2	0	3.64	0	0	0	0	1.27	0		TEA030177.1	CsIRT2	0.73	0.29	0	0	0.99	1.93	0.29
	plasma membrane H+-ATPase(PMA)										P MA
		AB	FL	FR	YL	ML	OL	RT	ST				0	12	24	48	12	24	48
TEA020567.1	CsPMA2	34.79	634.04	43.39	48.06	203.74	23.98	84.27	176.55		TEA020567.1	CsPMA2	131.33	126.01	154.03	106.99	140.21	164.13	114.28
TEA019566.1	CsPMA1	7.14	21.7	35.67	0.36	53.17	31	132.38	40.1		TEA019566.1	CsPMA1	157.41	155	217.86	255.88	188.17	162.29	126.17
TEA019727.1	CsPMA4	92.39	315.24	57.73	99.78	66.83	33.32	69.2	59.07		TEA019727.1	CsPMA4	44.33	52.44	48.19	43.66	55.72	67.91	52.07
TEA004557.1	CsPMA5	57.49	104.99	25.83	52.66	12.08	6.49	50.39	76.49		TEA004557.1	CsPMA5	74.88	96.79	111.24	105.18	84.33	107.99	94.85
TEA018256.1	CsPMA3	27.13	119.2	124.98	44.15	203.84	154.33	86.82	160.01		TEA018256.1	CsPMA3	25.5	39.51	34.74	28.64	22.67	30.45	31.68
TEA001791.1	CsPMA9	1.19	11.36	3.26	3.12	5.08	4.41	1.28	3.68
TEA016239.1	CsPMA7	4.46	1.3	5.57	2.43	6.64	3.37	1.79	6.44
TEA031222.1	CsPMA10	2.85	1.5	5.19	3.02	5.62	1.73	1.91	5.6
TEA028044.1	CsPMA8	3.01	1.9	3.36	3	1.63	0.55	1.18	2.31
TEA024203.1	CsPMA11	9.74	18.34	3.74	7.02	0.52	0.01	11.3	11.13
TEA014456.1	CsPMA6	3.47	53.42	10.01	9.77	14.28	12.65	1.65	11.3
TEA014991.1	CsPMA14	0.01	0.02	0.03	0.31	0.01	0.01	0.51	0.08
TEA008467.1	CsPMA13	0.01	67.5	0.03	0	0.01	0.07	0.33	0.1
TEA030806.1	CsPMA12	0.02	48.69	0.04	0.01	0	0.01	0.21	0.04
	Oligopeptide transporter (OPT).										OPT
		AB	FL	FR	YL	ML	OL	RT	ST				0	12	24	48	12	24	48
TEA022035.1	CsOPT4	52.62	155.17	8.84	175.26	71.18	7.08	8.92	99.02		TEA022035.1	CsOPT4	12.64	12.85	10.14	21.68	9.38	9.41	14.6
TEA016756.1	CsOPT6	1.92	0.52	3.38	1.6	10.77	0.76	0.93	5.59		TEA016756.1	CsOPT6	2.76	2.23	3.49	5.72	2.3	1.68	3.34
TEA015243.1	CsOPT3	25.64	90.26	96.68	34.44	326.15	168.25	52.7	167.46		TEA015243.1	CsOPT3	36.02	60.3	60.86	57.15	41.99	48.33	50.59
TEA021263.1	CsOPT7	0.15	1.21	0.26	0.13	1.5	0.07	39.05	15.64		TEA021263.1	CsOPT7	7.69	6.2	9	1.99	5.95	3.71	1.76
TEA026965.1	CsOPT8	3.41	3.37	2.35	4.73	1.1	1.27	5.63	1.06		TEA026965.1	CsOPT8	1.83	1.79	1.83	3.48	1.54	1.91	3.86
TEA020595.1	CsOPT1	11.14	3.85	9.63	16.09	9.09	5.22	3.6	12.91		TEA020595.1	CsOPT1	3.63	4.94	4.35	5.92	3.5	3.63	5.77
TEA023886.1	CsOPT5	15.76	5.69	3.25	21.21	7.87	9.05	2.03	7.14		TEA023886.1	CsOPT5	1.28	0.73	1.03	0.39	0.94	1.96	0.29
TEA020606.1	CsOPT2	8.88	8.17	11.58	11.41	6.69	3.18	14	16.64		TEA020606.1	CsOPT2	3.82	4.21	4.54	4.19	6.61	4.39	5.88
TEA023796.1	CsOPT11	1.09	1.47	0.65	0.51	0.53	0.4	1.91	1.26
TEA012491.1	CsOPT15	0	0.03	0	0	0	0	1.12	0
TEA000063.1	CsOPT10	3.56	0.27	2.07	4.05	2.35	1.64	1.77	1.92
TEA009970.1	CsOPT13	0	0	0	0.94	0	0	0	0.07
TEA020588.1	CsOPT9	34.74	8.34	22.32	40.91	28.17	15.22	1.43	32.28
TEA024489.1	CsOPT14	0.08	0.66	0.04	0.09	0.06	0.02	0.19	0.11
TEA020045.1	CsOPT16	0.27	5.64	1.44	0	0	0.03	0.05	0.12
TEA026830.1	CsOPT12	0.03	0	0.07	0.22	0.17	0.03	7.81	0.12

## Sheet: S5
Table S5. The expression patterns of transporters for major nutrients genes in different tea plant tissues and roots in response to Al stress
	ammonium transporter (AMT)										AMT		Control	0.4mM Al3+			2.5mM Al3+
		AB	FL	FR	YL	ML	OL	RT	ST				0	12	24	48	12	24	48
TEA003718.1	CsAMT1	0.84	0.42	5.06	0.49	0.85	1.1	77.63	1.73		TEA003718.1	CsAMT1	11.19	18.2	22.7	9.48	21.53	20.38	18.92
TEA032584.1	CsAMT2	24.13	6.39	17.06	24.78	22.45	9.47	35.5	23.81		TEA032584.1	CsAMT2	18.03	15.76	13.41	16.06	18.77	12.07	13.02
TEA030668.1	CsAMT3	49.23	7.97	20.07	41.91	101.97	21.83	21.83	30.67		TEA030668.1	CsAMT3	19.03	13.66	23.06	20.74	21.61	27.32	29.21
TEA024685.1	CsAMT4	71.64	0.42	0.68	85.69	0.88	4.51	7.46	15.91		TEA024685.1	CsAMT4	13.19	9.79	9.25	11.21	10.13	10.61	11.43
TEA003398.1	CsAMT5	57.11	2.47	1.73	49.12	22.6	26.17	3.93	11.01
TEA018122.1	CsAMT6	8.76	1.19	1.91	5.2	5.99	2.8	0.26	4.5
TEA030175.1	CsAMT7	0	1.86	0	0	0	0	0.02	0
TEA015774.1	CsAMT8	0.05	0	0	0	0	0	0.05	0
TEA011416.1	CsAMT9	0	0.02	0	0	0	0	0.78	0
TEA026838.1	CsAMT10	1.22	1.32	0.12	1.79	2.27	0.9	1.79	1.87
TEA002876.1	CsAMT11	0	0	0	0	0	0	0.06	0
TEA014752.1	CsAMT12	0	0.03	0	0	0	0	0.48	0
	nitrate transporter (NRT)										NRT
		AB	FL	FR	YL	ML	OL	RT	ST				0	12	24	48	12	24	48
TEA021139.1	CsNRT1	13.44	15.83	17.86	16.1	38.85	6.99	7.85	29.97		TEA021139.1	CsNRT1	14.89	18.16	20.96	19.36	13.38	21.65	13.46
TEA021296.1	CsNRT2	13.42	36.29	21.91	17.06	21.45	17.38	21.62	28.43		TEA021296.1	CsNRT2	47.09	50.76	47.96	52.9	48.19	57.61	66.34
TEA028859.1	CsNRT3	10.05	40.6	20.16	9.76	10.12	4.63	21.65	56.9		TEA028859.1	CsNRT3	7.72	12.37	9.38	10.01	5.04	7.34	7.31
TEA031957.1	CsNRT4	36.15	14.22	157.92	91.22	80.99	97.31	8.75	51.85		TEA031957.1	CsNRT4	39.69	26.27	44.46	95.15	67.9	57.6	87.79
TEA000295.1	CsNRT5	4.94	2.98	9.08	5.87	10.71	7.8	6.25	8.64		TEA000295.1	CsNRT5	9.88	12.1	9.97	12.07	5.79	10.63	8.74
TEA011962.1	CsNRT6	9.65	46.65	3.19	2.97	5.8	0.55	2.83	11.26		TEA011962.1	CsNRT6	140.41	117.95	83.38	151.42	96.39	99.61	55.64
TEA017807.1	CsNRT7	4.39	6.94	4.93	4.82	2.59	14.4	33.71	1.5		TEA017807.1	CsNRT7	18.23	18.49	17.82	35.18	52.19	43.93	63.16
TEA024019.1	CsNRT8	47.2	72.07	139.81	46.13	50.68	22.89	33.55	65.74		TEA024019.1	CsNRT8	26.46	28.03	24.97	23.54	22.82	29.28	22.94
TEA024083.1	CsNRT9	7.89	2.42	2.67	7.83	5.29	4.76	19.55	9.8		TEA024083.1	CsNRT9	16.49	21.94	22.82	19.07	20.41	20.94	13.89
TEA024084.1	CsNRT10	18.99	8.6	8.41	20.39	11.9	15.32	32.77	20.01		TEA024084.1	CsNRT10	11.34	9.21	7.73	6.78	1.08	7.3	9.6
TEA016375.1	CsNRT11	1.1	96.3	10.68	1.24	13.63	12.1	19.12	98.09		TEA016375.1	CsNRT11	24.99	21.91	30.06	38.23	39.44	31.02	30.19
TEA026555.1	CsNRT12	20.73	57.48	64.75	34.59	88.74	101	12.26	55.85		TEA026555.1	CsNRT12	7.15	15.56	16.77	7.64	5.13	8.78	3.77
TEA026573.1	CsNRT13	7.89	1.97	4.02	8.45	9.18	0.29	5.37	133.26		TEA026573.1	CsNRT13	12.56	10.64	16.82	8.59	7.19	8.85	3.43
TEA013384.1	CsNRT14	1.06	0.09	6.47	0.07	4.81	4.66	33.28	0.9		TEA013384.1	CsNRT14	14.22	16.85	14.17	6.18	12.02	13.38	7.47
TEA025548.1	CsNRT15	10.66	17.27	22.13	19.15	15.94	19.68	14.97	20.86		TEA025548.1	CsNRT15	10.23	15.59	26.63	14.9	8.86	17.43	11.04
TEA020860.1	CsNRT16	0.02	0	0.17	0.02	0.03	0	13.94	0.21		TEA020860.1	CsNRT16	6.08	12.93	19.83	10.58	4.78	8.55	6.98
TEA020296.1	CsNRT17	1.92	13.66	2.58	0.19	0.88	0.16	0.2	4.14		TEA020296.1	CsNRT17	7.2	5.43	5.75	6.36	5.03	7.73	8.06
TEA025552.1	CsNRT18	42.03	240.56	759.22	86.05	330.88	295.05	102.21	62.37		TEA025552.1	CsNRT18	5.33	5.21	2.42	1.97	2.58	5.11	3.8
TEA014284.1	CsNRT19	8.67	3.43	3.7	18.59	3.83	3.25	10.43	13.56		TEA014284.1	CsNRT19	3.73	5.49	3.59	7.42	4.84	5.51	5.7
TEA000304.1	CsNRT20	1.01	6.58	2.86	1.58	2.39	3.95	3.07	2.67		TEA000304.1	CsNRT20	3.77	4.03	4.49	4.66	3.83	5.71	5.21
	phosphate transporter (PHT)										PHT
		AB	FL	FR	YL	ML	OL	RT	ST				0	12	24	48	12	24	48
TEA014764.1	CsPHT1	9.41	49.79	14.52	15.34	13.17	19.3	14.93	12.41		TEA014764.1	CsPHT1	11.95	15.28	12.27	11.59	20.72	14.01	9.54
TEA029609.1	CsPHT2	154.32	509.26	84.88	132.42	285	155.21	109.66	403.29		TEA029609.1	CsPHT2	85.4	109.78	64.85	71.74	98.18	91.62	75.38
TEA002655.1	CsPHT3	44.84	101.18	16.18	43.95	25.69	14.4	49.44	52.65		TEA002655.1	CsPHT3	26.69	35	23.84	18.79	32.2	35.31	21.25
TEA029620.1	CsPHT4	316.65	294.2	506.51	479.66	840.21	867.34	689.88	710.85		TEA029620.1	CsPHT4	202.71	195.31	164.22	247.28	234.28	189.98	270.73
TEA010724.1	CsPHT5	3.09	29.37	0.28	2.53	1.87	0.61	42.75	15.87		TEA010724.1	CsPHT5	87.38	88.26	134.8	47.88	31.02	32.28	24.47
TEA032348.1	CsPHT6	24.18	15.18	9.56	37.46	63.13	104.27	3.88	9.99		TEA032348.1	CsPHT6	6.42	9.6	6.68	4.84	6.34	7.86	5.65
TEA005046.1	CsPHT7	125.82	152.62	84.21	113.28	185.56	167.66	140.07	127.77		TEA005046.1	CsPHT7	107.77	92.37	75.28	62.11	110.22	112.8	79.09
TEA027528.1	CsPHT8	44.38	13.62	215.63	24.46	37.16	29.97	13.8	9.77		TEA027528.1	CsPHT8	28.77	16.29	9.69	16.43	36.93	14.01	5.63
TEA003831.1	CsPHT9	2.93	1.94	5.89	5.56	27.13	30.82	14.47	19.76		TEA003831.1	CsPHT9	9.59	11.18	6.87	6.7	11.13	11.32	7.02
TEA014644.1	CsPHT10	57.74	70.49	64.11	53.88	82.04	61.27	67.93	78.71		TEA014644.1	CsPHT10	81.39	85.12	87.73	68.31	75.74	89.13	70.57
TEA015946.1	CsPHT11	23.59	30.9	37.06	50.63	4.73	8.54	12.35	18.47		TEA015946.1	CsPHT11	8.37	9.36	7.17	8.23	20.4	12.11	7.53
TEA030759.1	CsPHT12	7.92	6.16	12.19	10.07	19.77	11.3	8.88	12.88		TEA030759.1	CsPHT12	9.66	10.45	10.85	9.96	9.6	10.59	9.85
TEA002571.1	CsPHT13	4.33	2.16	8.53	5.31	11.97	6.52	11.87	7.72		TEA002571.1	CsPHT13	11.08	9.75	11.23	9.88	13.69	12.62	11.95
TEA012014.1	CsPHT14	14.75	5.8	5.67	15.15	9.43	6.41	8.2	12.29		TEA012014.1	CsPHT14	8.88	8.71	6.8	7.83	9.23	7.87	7.12
TEA008667.1	CsPHT15	138.47	142.49	245.63	107.07	213.8	115.93	173.45	181.02		TEA008667.1	CsPHT15	82.32	69.44	83.17	141.21	69.12	68.66	144.83
TEA017342.1	CsPHT16	147.02	189.36	203.8	159.97	164.1	89.73	175.23	263.67		TEA017342.1	CsPHT16	159.25	142.67	133.79	198.39	159.78	152.62	205.16
TEA027506.1	CsPHT17	5.24	4.86	11.06	3.68	13.78	5.7	7.21	9.94		TEA027506.1	CsPHT17	42.25	42.23	47.61	42.84	48.21	43.44	38.84
TEA028374.1	CsPHT18	12.67	4.8	15.1	8.67	23.08	4.84	11.68	12.88		TEA028374.1	CsPHT18	19.37	17.55	24.83	18.02	19.32	23.85	19.02
TEA017080.1	CsPHT19	33.65	4.42	17.06	42.33	22.78	8.13	51.1	14.08		TEA017080.1	CsPHT19	16.89	11.48	12.06	11.83	14.19	20.9	11.92
TEA022087.1	CsPHT20	35.91	54.61	105.22	30.25	30.83	35.33	46.1	24.11		TEA022087.1	CsPHT20	30.14	30.47	28.17	18.75	26.43	33.53	21.72
TEA002501.1	CsPHT21	26.2	33.27	19.62	31.39	43.6	69.16	22.13	21.01		TEA002501.1	CsPHT21	39.94	32.88	29.32	25.84	39.96	29.49	30.18
	K transporter (KT),										KT
		AB	FL	FR	YL	ML	OL	RT	ST				0	12	24	48	12	24	48
TEA023299.1	CsKT1	9.84	26.37	5.89	8.78	12.7	16.07	10.67	12.43		TEA023299.1	CsKT1	14.23	13.93	12.98	11.31	13.35	15.04	14.29
TEA022010.1	CsKT2	77.19	98.15	39.24	45.51	3.92	2.37	7.13	42.49		TEA022010.1	CsKT2	10.41	11.09	17.28	21.93	4.44	7	13.54
TEA021660.1	CsKT3	232.58	69.49	250.79	75.92	18.26	14.38	105.32	106.78		TEA021660.1	CsKT3	26.01	16.32	13.62	6.31	45.93	41.94	19.26
TEA021417.1	CsKT4	48.04	40.06	16.33	48	30.55	12.86	61.56	30.31		TEA021417.1	CsKT4	20.41	20.88	24.25	18.89	23.87	21.9	19.13
TEA019902.1	CsKT5	11.03	13.95	14.08	10.08	13.45	11.73	10.13	14.29		TEA019902.1	CsKT5	24.62	23.13	24.39	17.99	19.47	22.22	17.8
TEA018688.1	CsKT6	8.32	23.7	8.54	11.8	11.38	31.61	38.7	20.93		TEA018688.1	CsKT6	11.57	12.86	12.07	10.18	18.69	17.68	14.22
TEA011201.1	CsKT7	35.43	23.83	86.7	77.62	27.61	129.39	13.84	50.13		TEA011201.1	CsKT7	21.73	29.21	29.23	36.16	28.88	23.96	23.78
TEA008833.1	CsKT8	101.25	33.47	10.97	44.58	3.65	0.79	12.68	36.87		TEA008833.1	CsKT8	16.96	16.93	16.91	8	23.71	20.06	10.8
TEA007724.1	CsKT9	16.96	12.52	29.78	31.26	22.22	29.14	10.22	31.35		TEA007724.1	CsKT9	13.6	17.73	23.91	17.67	9.76	16.44	14.61
TEA005066.1	CsKT10	89.32	64.51	98.55	167.84	140.57	204.8	96.15	129.9		TEA005066.1	CsKT10	48.91	53.61	55.01	63.18	49.61	45.86	63.44
TEA003873.1	CsKT11	0.02	0.54	0.05	0.02	0	0.02	26.51	0.02		TEA003873.1	CsKT11	10.8	17.77	15.9	13.3	16.34	22.41	24.35
TEA003872.1	CsKT12	0	0.01	0	0	0	0	2.61	0		TEA003872.1	CsKT12	1.56	2.38	5.9	0.31	13.04	8.82	6.24
TEA003094.1	CsKT15	16.55	12.59	18.29	13.87	18.79	17.35	13.58	20.83		TEA003094.1	CsKT15	11.17	13.67	13.46	11.56	9.71	14.98	12.35
	sulfate transporter (ST)										ST
		AB	FL	FR	YL	ML	OL	RT	ST				0	12	24	48	12	24	48
TEA033526.1	CsST1	2.44	1.42	11.26	2.7	51.54	73.87	11.64	7.35		TEA033526.1	CsST1	7.66	12.01	10.99	8.78	8.58	9.08	8.04
TEA003546.1	CsST2	2.88	14.44	7.37	2.05	1.36	0.3	4.74	11.33		TEA003546.1	CsST2	2.6	2.46	20.25	1.35	0.85	0.9	1.08
TEA007863.1	CsST3	25.12	439.8	109.42	41.87	37.32	52.29	32.23	101.62		TEA007863.1	CsST3	37.72	37.79	39.59	54.13	89.13	53.18	39.65
TEA017805.1	CsST4	1.2	0.4	0	0.83	0.55	2.5	2.32	65.69		TEA017805.1	CsST4	7.01	14.78	8.89	5.46	3.13	4.65	7.15
TEA033462.1	CsST5	0.48	5.67	0.44	0.48	0.94	0.52	0.43	1.44		TEA033462.1	CsST5	27.46	24.73	51.16	36.63	36.31	18.99	22.31
TEA000720.1	CsST6	0.07	0.24	0	0.02	0.15	0.08	16.97	1.01		TEA000720.1	CsST6	3.6	6.24	6.57	2.61	4.27	3.15	4.29
TEA007829.1	CsST7	1.52	0.17	0.02	1.16	0	0	0.64	1.25
TEA025403.1	CsST8	24.21	76.23	20.44	19.83	0.4	0.09	9	7.77
TEA027756.1	CsST9	19.4	15.28	5.55	19.84	14.54	1.39	2.68	56.86
TEA015638.1	CsST10	1.48	1.08	0.12	1.28	0.15	0.05	6.07	4.23
TEA029071.1	CsST11	10.62	0.2	0.17	13.51	0.54	0.02	1.14	18.11
TEA031232.1	CsST12	0	0.01	0	0.1	0	0	0	0.24
TEA018658.1	CsST13	0.89	0.31	1.15	1.22	1.01	0.32	8.11	1.29
TEA031237.1	CsST14	0.04	0.03	0.15	0	0	0.47	0.13	0.08

## Sheet: S6
Table S6. The expression patterns of Glutaredoxins (GRX) genes,TRX(hioredoxin proteins),GST(glutathione S-transferase ) in different tea plant tissues and roots in response to Al stress
	Glutaredoxins(GRX)										Grx		Control	0.4mM Al3+			2.5mM Al3+
		AB	FL	FR	YL	ML	OL	RT	ST				0	12	24	48	12	24	48
TEA005028.1	CsGrx1	50.96	48.72	46.27	59.55	135.68	150.61	20.73	50.31		TEA005028.1	CsGrx1	7.64	9.14	10.16	10.83	6.33	7.06	10.17
TEA002936.1	CsGrx2	0.44	0	0.97	3.99	0	0.72	11.6	0.48		TEA002936.1	CsGrx2	20.57	4.09	20.09	16.21	15.45	6.26	11.79
TEA010026.1	CsGrx7	6.22	21.16	12.59	7.64	30.69	53.58	9.56	19.52		TEA010026.1	CsGrx7	18.1	17.22	20.54	18.59	17.01	16.75	17.67
TEA012816.1	CsGrx8	175.58	57.52	550.17	132.85	71.65	48.65	1866.28	72.99		TEA012816.1	CsGrx8	172.44	129.74	213.54	208.52	174.02	117.5	191.89
TEA017078.1	CsGrx9	110.14	27.29	57.65	172.87	182.34	87.04	18.3	44.2		TEA017078.1	CsGrx9	20.86	20.48	22.16	10.28	19.66	22.31	15.82
TEA028398.1	CsGrx10	46.07	64.11	51.52	28.27	61.56	50.51	62.59	49.11		TEA028398.1	CsGrx10	22.03	19.04	20.13	16.9	17.29	21.78	20.86
TEA002408.1	CsGrx11	2.57	4.42	6.06	3	2.9	2.12	2.76	4.09		TEA002408.1	CsGrx11	115.95	67.87	23.81	27.16	159.93	84.07	39.94
TEA033587.1	CsGrx17	14.01	1.68	5.15	12.1	9.86	2.79	2.75	6.91		TEA033587.1	CsGrx17	14.27	13.11	16.25	9.97	8.03	13.68	10.79
TEA026750.1	CsGrx18	51.84	4.08	9.73	26.04	7.8	0.72	21.35	8.62		TEA026750.1	CsGrx18	10.33	4.69	2.48	3.9	13.4	3.66	2.95
TEA015447.1	CsGrx20	11.52	15.87	21.55	17.05	19.17	21.45	20.02	19.86		TEA015447.1	CsGrx20	51.96	48.41	48.54	56.49	61.12	53.71	57.84
TEA010477.1	CsGrx21	5.34	3.88	7.8	12.09	12.71	11.55	3.85	9.58		TEA010477.1	CsGrx21	24.56	18.56	21.38	19.11	18.88	21.22	17.81
TEA010207.1	CsGrx26	30.56	37.73	95.58	26.62	78.64	46.22	53.8	56.99		TEA010207.1	CsGrx26	55.49	49.69	54.89	41.3	42.3	49.25	41.8
TEA006700.1	CsGrx28	3.59	67.76	46.35	5.12	26.75	14.39	58.11	7.44		TEA006700.1	CsGrx28	20.6	14.71	18.45	8.15	31.69	29.89	14.37
TEA023640.1	CsGrx12	25.28	785.66	116.06	15.72	37.24	19.11	41.51	66.22		TEA023640.1	CsGrx12	9.77	2.96	9.41	5.27	8.04	6.47	7.64
TEA015111.1	CsGrx16	33.72	0.16	0	10.52	0	0	6.92	3.27
TEA020912.1	CsGrx19	0	0	0.11	0.03	0.03	0	0.07	0
TEA016344.1	CsGrx22	0.64	0.71	1.02	0.68	1.01	0.61	1.12	1.67
TEA033896.1	CsGrx23	4.41	0.23	0.07	0.6	0.08	0.07	2.17	0.29
TEA016932.1	CsGrx24	0.83	0.01	0.3	0.39	0	0.18	0	0.5
TEA015370.1	CsGrx14	10.77	5.31	18.52	5.22	8.91	5.77	15.59	10.82
TEA016866.1	CsGrx29	0	0.06	0.12	0	0	0	0	0
TEA001549.1	CsGrx3	0.5	0	0	0.39	0	0	0	0
TEA029913.1	CsGrx4	0	0.06	0	0	0	0.07	0	0
TEA024585.1	CsGrx5	0	0	0	0	1.13	1.33	0	0
TEA002805.1	CsGrx6	0.11	0.19	0.25	0	0.13	0.12	0.73	0.12
TEA015364.1	CsGrx13	0	0	0	0	0	0	0	0
TEA015371.1	CsGrx15	0.79	0.61	1.93	0.24	0.49	0.5	2.08	0.79
TEA018767.1	CsGrx27	0	0	0	0	0	0	0	0.69
TEA014846.1	CsGrx25	57.31	79.17	49.98	38.8	46.03	39.98	69.81	48.07
TRX													Control	0.4mM Al3+			2.5mM Al3+
		AB	FL	FR	YL	ML	OL	RT	ST				0	12	24	48	12	24	48
TEA024484.1	CsTrx1	972.21	190.25	755.5	749.77	816.41	550.05	306.91	892.4		TEA024484.1	CsTrx1	377.75	384.26	378.91	395.2	344.51	339.41	399
TEA027097.1	CsTrx2	6.85	8.3	29.93	12.99	24.67	21.29	32.15	19.94		TEA027097.1	CsTrx2	31.9	23.63	21.23	15.02	40.34	21.89	14.46
TEA024732.1	CsTrx3	3.6	53.15	3.64	6.98	3.89	1.51	19.91	97.11		TEA024732.1	CsTrx3	21.3	25.28	36.85	57.21	13.35	12.55	17.93
TEA018277.1	CsTrx4	266.4	257.69	180.88	298.33	266.84	149.21	252.53	261.18		TEA018277.1	CsTrx4	110.15	96.38	103.64	106.38	83.51	111.1	113.05
TEA027405.1	CsTrx5	17.18	5.49	16.01	17.12	21.86	16.47	18.13	18.22		TEA027405.1	CsTrx5	22.37	18.37	16.56	21.88	22.04	17.3	20.35
TEA009268.1	CsTrx6	2.49	0.33	13.74	3.49	16.37	6.76	43.3	23.34		TEA009268.1	CsTrx6	168.07	142.68	168.85	323.35	87.65	108.96	310.56
TEA001394.1	CsTrx7	5.84	16.16	3.71	3.89	2.7	1.64	8.18	5.9		TEA001394.1	CsTrx7	19.09	11.72	14.31	18.01	16.43	18.13	13.56
TEA014656.1	CsTrx8	3.66	11.02	2.02	1.95	6.61	0.5	0.4	36.94		TEA014656.1	CsTrx8	0.94	0.23	2.25	0.96	1.73	1.81	1.77
TEA025563.1	CsTrx9	3.25	3.26	4.24	1.84	65.55	7.31	3.54	24.86		TEA025563.1	CsTrx9	7.04	7.08	11.37	5.18	3.49	5.81	6.07
TEA015124.1	CsTrx10	0	10.55	0	0.13	0	0.24	0	0.36		TEA030549.1	CsTrx11	24.35	25.55	26.33	20.17	21.98	25.87	26.59
TEA030549.1	CsTrx11	35.64	11.17	76.21	33.16	46.28	17.77	33.51	45.12
													Control	0.4mM Al3+			2.5mM Al3+
GST
		AB	FL	FR	YL	ML	OL	RT	ST				0	12	24	48	12	24	48
TEA024945.1	CsGST1	72.84	9.93	341.71	33.58	250.74	289.03	176.47	60.19		TEA024945.1	CsGST1	17.01	15.45	8.44	5.76	16.29	20.41	17.45
TEA005552.1	CsGST2	30.57	6.56	148.61	16.18	136.91	168.37	101.32	36.92		TEA005552.1	CsGST2	8.05	11.79	7.15	5.16	16.22	13.47	13.32
TEA003225.1	CsGST3	0.15	0	0	0.25	0	0	20.97	0		TEA003225.1	CsGST3	8.78	7.34	0.58	3.85	23.54	8.59	7.99
TEA006024.1	CsGST4	7.16	6.01	8.93	7.62	16.36	9.71	16.47	17.9		TEA006024.1	CsGST4	23.84	15.38	13.33	15.45	23.56	28.12	25.35
TEA033761.1	CsGST5	3.88	2.16	3.65	4.83	11.25	8.45	15.9	9.49		TEA033761.1	CsGST5	18.67	13.44	16.29	9.31	11.55	14.08	13
TEA033758.1	CsGST6	22.7	4.02	50.19	20.2	45.24	67.12	79.29	17.78		TEA033758.1	CsGST6	96.59	40.18	43.71	85.01	73.74	58.25	116.35
TEA000526.1	CsGST7	0.14	13.14	1.13	0.68	3.91	1.15	260.62	1.36		TEA000526.1	CsGST7	217.56	152.51	130.47	128.65	252.37	284.53	245.96
TEA033741.1	CsGST8	10.24	1.09	12.18	7.62	5.59	3.29	92.54	3.25		TEA033741.1	CsGST8	366.33	108.53	40.08	50.6	358.24	182.93	109.36
TEA016195.1	CsGST9	1260.46	472.32	2749.04	1201.14	1921.14	1446.39	1185.83	1207.9		TEA016195.1	CsGST9	771.45	914.12	992.5	974.33	727.34	869.19	846.74
TEA011287.1	CsGST10	0.92	0.87	11.66	5.11	0.89	0.08	150.05	36.18		TEA011287.1	CsGST10	193.7	268.59	210.21	116.6	148.69	254.01	182.27
TEA010512.1	CsGST11	149.19	18.07	48.42	212.72	187.7	111.92	29.76	74.38		TEA010512.1	CsGST11	26.54	30.17	26.57	24.58	18.99	23.28	23.47
TEA007887.1	CsGST12	7.33	7.19	12.87	7.45	14.64	11.55	19.34	9.41		TEA007887.1	CsGST12	85.97	76.58	80.39	85.88	108.55	84.29	96.28
TEA021770.1	CsGST13	42.52	32.34	195.06	79.61	280.26	179.51	19.31	146.84		TEA021770.1	CsGST13	218.15	111.24	98.46	135.87	178.54	114.12	87.92
TEA017121.1	CsGST14	68.28	15.55	110.91	46.15	16.55	10.47	13.97	67.41		TEA017121.1	CsGST14	400.33	370.19	264.96	352.56	483.41	278.81	187.04
TEA029613.1	CsGST15	94.57	58.27	542.36	38.15	60.6	66.38	93.65	73.69		TEA029613.1	CsGST15	891.12	504.23	356.42	456.76	856.44	519	308.01
TEA000595.1	CsGST16	46.46	22.93	157.93	69.87	145.79	46.2	103.42	168.22		TEA000595.1	CsGST16	37.47	44.97	52.84	35.54	41.99	47.51	37.57
TEA011781.1	CsGST17	14.58	6	6.28	15	1.68	1.74	98.37	10.51		TEA011781.1	CsGST17	273.57	234.91	104.87	101.86	483.34	378.91	248.6
TEA025550.1	CsGST18	160.81	30.07	3.8	230.78	38.26	212.48	227.63	15.39		TEA025550.1	CsGST18	94.29	59.18	43.04	28.08	95.09	143.52	68.24
TEA025571.1	CsGST19	0.42	0.25	0.08	0.48	3.53	0.22	198.23	0.45		TEA025571.1	CsGST19	134.39	117.67	121.81	71.29	184.56	209.34	164.57
TEA014634.1	CsGST20	0.62	0.47	12.08	0.69	0	0	66.03	2.27		TEA014634.1	CsGST20	64.88	44.03	29.98	79.94	95.01	57.53	69.77
TEA015778.1	CsGST21	0.39	0.35	5.82	1.2	0.47	0.07	28.21	0.98		TEA015778.1	CsGST21	29.65	17.09	11.16	29.65	45.77	30.23	30.88
TEA025564.1	CsGST22	10.89	0.24	0.7	10.76	11.33	10.68	71.71	4.63		TEA025564.1	CsGST22	49.63	24.31	15.67	8.49	53.67	46.85	14.85
TEA021561.1	CsGST23	41.62	34.81	30.74	46.79	45.97	56	29.24	41.37		TEA021561.1	CsGST23	29.49	27.76	31.31	24.12	34.95	30.51	28.19
TEA000598.1	CsGST24	90.37	125.57	869.78	45.79	193.82	50.44	489.69	499.22		TEA000598.1	CsGST24	291.66	425.42	395.54	356.49	170.97	295.41	320.24
TEA002732.1	CsGST25	183.18	67.42	341.42	215.6	472.41	171.08	313.46	452.95		TEA002732.1	CsGST25	32.03	44.82	29.65	26.98	33.31	36.85	41.14
TEA030217.1	CsGST26	0.34	0.3	0.15	7.13	0.16	0.29	36.5	0.66		TEA030217.1	CsGST26	45.27	44.94	17.21	30.68	79.09	53.7	38.17
TEA003710.1	CsGST27	0	0.67	0	0	0.09	0	67.76	0		TEA003710.1	CsGST27	113.17	82.01	58.81	48.56	146.76	115.53	85.02
TEA024657.1	CsGST28	3.47	1.04	10.1	4.53	0.9	0	87.8	5.22		TEA024657.1	CsGST28	146.25	136.24	47.52	40.26	249.4	190.18	101.09
TEA010449.1	CsGST29	1.04	1.01	0.99	0.33	0.26	0.16	373.39	0.71		TEA010449.1	CsGST29	214.21	190.36	116.42	114.07	315.67	276.74	201.98
TEA019065.1	CsGST30	22.76	23.19	127.12	21.25	37.56	15.52	19.24	30.51		TEA019065.1	CsGST30	67.07	53.85	50.35	117.59	141.9	48.96	44.86
TEA006830.1	CsGST31	0	0.12	0.23	0	0.65	0.22	20.73	0.3		TEA006830.1	CsGST31	0.64	1.14	0.68	0.78	0.94	1.58	2.31
TEA011797.1	CsGST32	13.73	6.68	111.7	6.76	5.92	5.76	93.51	24.91		TEA011797.1	CsGST32	235.42	158.38	70.56	106.81	282.94	179.99	120.99
TEA023503.1	CsGST33	62.46	28.69	213.16	15.49	21.78	18.68	72.51	35.6		TEA023503.1	CsGST33	301.1	211.15	137.63	118.21	366.02	232.63	99.78
TEA010816.1	CsGST34	0	0	0	0	0	0	1.4	0		TEA010816.1	CsGST34	52.97	23.25	14.85	293.21	10.12	10.4	177.82
TEA014619.1	CsGST35	0	0	0	0.09	0	0	3.42	0		TEA014619.1	CsGST35	101.48	77.76	35.46	97.17	154.67	80.85	88.02
TEA010988.1	CsGST36	61.52	21.59	234.51	68.77	170.6	31.23	7.34	228.31		TEA010988.1	CsGST36	7.27	36.06	12.7	5.71	3.58	14.34	14.48
TEA028520.1	CsGST37	0	0.18	1.03	0.75	0	0	1.2	0		TEA028520.1	CsGST37	9.03	4.1	3.12	5.46	20.47	3	1.71
TEA016191.1	CsGST38	0.31	77.84	0.42	0.85	0.44	0.46	3.56	0.48		TEA016191.1	CsGST38	0	0	0	0.28	0	0	0.95
TEA015341.1	CsGST39	5.28	8.65	0.17	26.68	0.27	0	0	2.24		TEA015341.1	CsGST39	0	0	0	0	0	0	0
TEA010114.1	CsGST40	6.95	0.28	0.73	3.93	0.39	0	16.13	2.02		TEA010114.1	CsGST40	5.44	8.31	5.05	2.65	5.27	8.07	9.26
TEA010121.1	CsGST41	0.24	6.66	0	0	0	0.1	0.72	0		TEA010121.1	CsGST41	4.16	5.94	3.07	3.12	4.32	4.58	4.63
TEA029673.1	CsGST42	1.13	0.64	0	6.16	0	0.28	0.12	2.13		TEA029673.1	CsGST42	0	0	0	0	0	0	0
TEA016211.1	CsGST43	0.29	0	0.16	0.17	0	0	1.45	0.47		TEA016211.1	CsGST43	0	0	0.26	0	0	0	0
TEA008507.1	CsGST44	2.45	1.26	0.91	0.93	0.42	0	0.17	1.27		TEA008507.1	CsGST44	0.16	0	0.17	0	0.5	0.16	0.48
TEA018306.1	CsGST45	5.62	1.77	5.6	4.29	5.72	1.28	5.83	5.33		TEA018306.1	CsGST45	14.24	13.76	15.97	12.51	16.9	16.83	15.71
TEA007897.1	CsGST46	1.12	0.49	1.66	1.66	2.01	1.71	2.98	0.53		TEA007897.1	CsGST46	55	35.74	57.64	120.51	85.82	41.67	45.62
TEA011747.1	CsGST47	0	0	0.7	0	0	0	0.1	0		TEA011747.1	CsGST47	0	0	0	0	0	0	0.21
TEA000281.1	CsGST48	0	0.06	0.07	0	0	0	2.76	0		TEA000281.1	CsGST48	9.52	2.22	1.58	6.3	10.05	1.44	5.19
TEA026132.1	CsGST49	0	0	0	0	0	0	2.16	0		TEA026132.1	CsGST49	32.92	17.93	12.26	44.02	46.36	21.57	35.07
TEA021876.1	CsGST50	0.31	0.41	1.48	0.27	0.09	0	0.3	0.4		TEA021876.1	CsGST50	3.45	3.01	1.75	2.4	2.14	4.31	1.6

## Sheet: S7
Table S7. The expression patterns of Aquaporin (NIP) genes in different tea plant tissues and roots in response to Al stress
	Aquaporin										NIP		Control	0.4mM Al3+			2.5mM Al3+
		AB	FL	FR	YL	ML	OL	RT	ST				0	12	24	48	12	24	48
TEA016513.1	CsNIP1	17.65	12.1	23.62	40.37	90.36	1.8	9.11	134.18		TEA016513.1	CsNIP1	9.38	8.96	8.57	6.76	7.47	5.19	5.38
TEA004662.1	CsNIP2	2.05	0.73	4.1	1.43	1.66	0.86	10.56	2.9		TEA004662.1	CsNIP2	9.78	5.64	2.97	18.23	7.1	5.05	7.96
TEA013255.1	CsNIP3	0	0.48	0	0.2	0	0	7.02	1.06		TEA013255.1	CsNIP3	2.71	1.66	3.8	16.01	1.12	1.5	7.27
TEA030821.1	CsNIP4	4.89	7.33	16.6	2.98	1.61	0.63	19.01	52.01		TEA030821.1	CsNIP4	8.81	14.03	7.4	5.91	8.59	12.49	8.23
TEA019654.1	CsNIP5	44.75	145.7	355.37	28.21	114.59	7.92	641.86	908.95		TEA019654.1	CsNIP5	144.83	123.41	155.97	142.96	125.63	189.48	179.35
TEA000014.1	CsNIP6	3.42	14.01	2.03	5	18.26	47.77	15.84	4.59		TEA000014.1	CsNIP6	7.12	4.96	6.52	5.83	10.35	10.88	8.35
TEA015535.1	CsNIP7	0.03	0.03	0	0	0.03	0.03	0.71	0.03		TEA012255.1	CsNIP8	798.54	595.7	446.32	731.36	657.21	517.48	1046.98
TEA012255.1	CsNIP8	75.12	40.36	3.29	57.22	30.07	50.6	2470.67	144.28		TEA008965.1	CsNIP9	115.89	160.37	87.12	139.62	101.1	76.83	94.4
TEA008965.1	CsNIP9	367.26	442.87	319.57	395.38	658.72	78.41	387.89	1428.18		TEA027942.1	CsNIP10	252.33	289.43	323.63	428.89	531.99	270.28	461.85
TEA027942.1	CsNIP10	428.78	59.17	212.73	254.89	34.96	3.16	443.97	308.35		TEA019952.1	CsNIP11	671.48	654.13	835.67	678.71	998.32	1113.18	924.58
TEA019952.1	CsNIP11	534.12	22.25	71.03	406.87	29.76	0.68	440.61	78		TEA005412.1	CsNIP12	39.04	14.09	10.67	28.2	28.05	18.45	43.31
TEA005412.1	CsNIP12	0.69	3.88	0.09	0.43	0.89	1.78	640.28	0.41		TEA013439.1	CsNIP13	135.77	135.59	88.95	140.37	49.6	61.41	87.94
TEA013439.1	CsNIP13	76.71	70.16	11.32	218.73	191.11	0.59	10.47	275.38		TEA024296.1	CsNIP14	220.98	196.93	242.65	135.48	214.96	343.77	321.7
TEA024296.1	CsNIP14	20.52	57.07	68.63	18.16	30.98	0.85	455.92	204.45		TEA000242.1	CsNIP26	108.58	93.1	103.91	147.54	94.39	112.2	192.51
TEA000242.1	CsNIP26	48.69	50.41	113.24	39.96	28.41	12.02	237.17	61.4		TEA000589.1	CsNIP27	592.89	506.22	660.21	785.41	304.64	383.07	615.13
TEA000589.1	CsNIP27	168.44	361.6	2299.18	205.38	197.88	342.67	411.93	779.5		TEA001168.1	CsNIP28	117.98	111.77	122.37	110.64	114.64	104.89	106.13
TEA001168.1	CsNIP28	223.31	160.72	386.46	241.01	360.82	413.91	263.33	234.56		TEA003869.1	CsNIP29	190.82	241.53	199.17	219.73	326.18	284.35	426.3
TEA003869.1	CsNIP29	144.61	6.7	15.48	133.04	32.45	3.96	1806.99	67.53		TEA008169.1	CsNIP30	852.87	599.63	997.65	1078.56	742.85	791.52	1272.67
TEA008169.1	CsNIP30	806.22	487.79	1552.78	779.02	414.73	130.31	2862.27	886.98		TEA008656.1	CsNIP31	32.64	18.85	20.05	23.2	37.13	23.33	23.43
TEA008656.1	CsNIP31	26.14	37.4	14.99	32.61	27.15	39.46	128.24	21.6		TEA008904.1	CsNIP32	34.42	14.94	30.54	29.07	10.33	14.89	17.19
TEA008904.1	CsNIP32	21.56	29.52	2.64	16.76	19.56	3.79	26.79	21.52		TEA009357.1	CsNIP33	706.32	299.54	608.25	586.28	227.81	295.02	343.18
TEA009357.1	CsNIP33	693	926.83	66.29	503.15	598.12	66.16	1021.51	575.37		TEA013356.1	CsNIP34	77.48	56.99	57.84	75.58	44.67	59.29	51.92
TEA013356.1	CsNIP34	231.8	459.94	67.31	98.54	93.42	11.95	115.08	174.09		TEA015178.1	CsNIP35	1333.61	797.58	932.63	1081.27	488.65	617.1	956.19
TEA015178.1	CsNIP35	1428.35	2975.78	2546.47	1514.88	2400	3906.97	5360.1	3732.05		TEA016151.1	CsNIP36	128.58	119.98	141.39	135.1	80.34	133.88	198.01
TEA016151.1	CsNIP36	383.23	43.77	279.03	376.55	59.01	11.15	185.06	347.68		TEA016839.1	CsNIP37	40.18	16.67	8.73	22.06	23.98	13.15	35.29
TEA016839.1	CsNIP37	0.04	1.17	0.09	0.37	0.1	0.13	90.34	0.13		TEA019674.1	CsNIP38	10.6	3.58	2.14	3.31	5.08	4.57	2.95
TEA019674.1	CsNIP38	178.13	88.28	2.1	278.86	28.91	6.49	338.61	85.51		TEA020018.1	CsNIP39	213.48	241.58	245.82	298.33	152.6	249.23	371.62
TEA020018.1	CsNIP39	420.97	1096.32	498.3	454.64	43.24	6.8	1114.26	206.78		TEA009696.1	CsNIP40	784.83	228.6	386.14	646.61	209.18	356.32	490.8
TEA009696.1	CsNIP40	134.65	14.82	23.74	139.95	36.28	1.56	2230	91.58		TEA001768.1	CsNIP41	34.46	29.84	35.25	19.64	32.07	49.55	39.9
TEA001768.1	CsNIP41	0.9	0.56	0.54	1.16	0.56	0.64	1.42	0.89		TEA021122.1	CsNIP42	21.96	27.33	14.24	28.34	9.75	10.59	24.69
TEA021122.1	CsNIP42	4.43	0.7	25.99	10.3	12.77	35.95	1.61	8.61		TEA013162.1	CsNIP43	5.96	8.9	6.82	9.48	12.1	10.85	16.38
TEA013162.1	CsNIP43	13.38	18.36	17.13	7.99	14.62	11.15	9.41	17.34		TEA013947.1	CsNIP54	53.91	93.37	86.74	79.63	90.63	88.33	94.4
TEA013947.1	CsNIP54	49.02	1681.25	37.23	33.43	14.5	15.68	122.3	439.06		TEA001638.1	CsNIP55	24.88	11.88	21.93	19.3	20.13	25.07	30.48
TEA001638.1	CsNIP55	6.92	53.51	4.28	9.55	7.33	2.95	36.58	32.26		TEA000759.1	CsNIP56	7.64	8.67	6.78	6.4	8.15	10.2	12.52
TEA000759.1	CsNIP56	17.3	107.26	41.67	24.47	12.47	7.21	13.34	58.08
TEA000980.1	CsNIP15	0.07	0.19	0	0.66	0.17	0	0	0
TEA012595.1	CsNIP16	0.22	26.26	0.06	0.36	0.19	0.06	0.42	0.17
TEA024537.1	CsNIP17	0	8.13	0	0	0	0	0	0
TEA032772.1	CsNIP18	0	0	0	0	0	0	1.2	0
TEA022205.1	CsNIP19	0	0	0.05	0	0	0	0	0.09
TEA000642.1	CsNIP20	0	0	0	0	0.08	0	0.03	0
TEA009114.1	CsNIP21	0	1.61	0	0	0	0	0.03	0
TEA031616.1	CsNIP22	0.06	0	1.81	0.13	0.07	0	3.03	0.06
TEA031954.1	CsNIP23	0.28	1.64	0	0.06	0	0	0	0.06
TEA008166.1	CsNIP24	0.24	0.35	0.09	0.09	0.09	0	0.23	0.26
TEA009831.1	CsNIP25	0	0	0	0	0	0	0	0
TEA018989.1	CsNIP44	0.27	0.1	6.88	4.01	49.37	0.06	0.31	0.06
TEA017357.1	CsNIP45	0	0	0	0	0	0	0	0
TEA009109.1	CsNIP46	0	1.72	0	0	0	0	0	0
TEA008680.1	CsNIP47	21.07	5.8	31.61	23.84	14.81	10.72	19.25	19.74
TEA017847.1	CsNIP48	0	0	0	0	0	0	0	0
TEA012797.1	CsNIP49	0	1.13	0.04	0	0	0	0	0
TEA018975.1	CsNIP50	0.07	23.74	8.23	0.58	5.81	4.31	0.4	37.61
TEA019627.1	CsNIP51	20.87	14.12	2.8	53.49	5.12	1.97	5.83	76.82
TEA017710.1	CsNIP52	10.6	3.87	19.57	7.22	10.65	13.59	11.95	12.74
TEA017802.1	CsNIP53	2.84	6.87	4.13	1.64	2.6	1.96	1.5	3

## Sheet: S8
Table S8. The expression patterns of Multidrug and toxic compound extrusion (MATE) and aluminum-inducible malate transporter (ALMT) genes in different tea plant tissues and roots in response to Al stress
	Multidrug and toxic compound extrusion										MATE		Control	0.4mM Al3+			2.5mM Al3+
		AB	FL	FR	YL	ML	OL	RT	ST				0	12	24	48	12	24	48
TEA027978.1	CsMATE1	8.72	23.07	18.91	6.65	7.96	8.74	18.53	7.89		TEA027978.1	CsMATE1	35.06	32.38	34.99	35.76	33.23	54.76	62.2
TEA013673.1	CsMATE2	13.14	12.72	14.17	14.52	29.7	19.19	9.87	15.5		TEA013673.1	CsMATE2	14.52	13.35	13.11	12.28	15.49	18.12	11.77
TEA026960.1	CsMATE3	1.7	1.59	0.51	2.71	1.01	0.41	7.62	1.62		TEA026960.1	CsMATE3	1.95	2.4	1.78	0.94	4.75	5.34	3
TEA027775.1	CsMATE4	0.92	0.89	2.35	1.66	1.85	0.65	2.75	2.36		TEA027775.1	CsMATE4	4.38	4.86	3.45	3.55	3.89	4.66	3.53
TEA008152.1	CsMATE5	2.82	1.97	2.44	2.83	8.79	8	1.96	3.49		TEA008152.1	CsMATE5	3.91	4.05	4.91	5.03	4.48	3.9	6.52
TEA017874.1	CsMATE6	1.03	10.34	4.33	2.08	0.09	1.38	15.7	0.71		TEA017874.1	CsMATE6	9.78	2.84	1.28	1.54	9.96	6.07	4.37
TEA033503.1	CsMATE7	2.5	0.17	22.22	1.05	1.9	0	1.83	5.55		TEA033503.1	CsMATE7	14.46	13.8	17.46	20.87	9.69	14.22	13.49
TEA027941.1	CsMATE8	2.18	12.39	8.27	0.62	22.96	3.27	30.01	1.52		TEA027941.1	CsMATE8	18.76	15.21	19.69	28.19	26.48	20.86	24.19
TEA031417.1	CsMATE9	152.71	15.58	70.79	138.47	124.54	131.2	42.63	128.68		TEA031417.1	CsMATE9	54.87	59.73	64.73	34.64	36.78	56.4	30.3
TEA002594.1	CsMATE10	3.5	6.63	10.07	4.88	5.84	1.97	4.09	7.75
TEA017384.1	CsMATE11	0.44	1.19	0.97	14.06	53.84	4.68	0.72	1.22
TEA033502.1	CsMATE12	0.04	0.11	1.11	0	0.14	0	2.72	0.22
TEA032293.1	CsMATE13	0.23	0.61	0.43	0.31	0.89	0.98	0.94	0.47
TEA006173.1	CsMATE14	108.1	2.01	1.47	58.84	1.03	6.06	0.49	16.15
TEA003212.1	CsMATE15	3.29	4.43	4.15	4.26	2.29	0.52	10.51	4.07
TEA016441.1	CsMATE16	0.07	0.07	0.19	0.26	0.44	1.2	0.09	0.13
TEA020838.1	CsMATE17	0	0.25	6.74	0.19	15.04	1.68	0	1.37
TEA007867.1	CsMATE18	0	0.45	11.99	0.82	14.02	2.5	0	1.71
TEA019594.1	CsMATE19	0.64	0.9	0.68	0.92	3.09	3.88	0.91	1.03
TEA027514.1	CsMATE20	0.5	0.46	0.22	0.88	0.59	0.49	2.02	0.68
TEA030160.1	CsMATE21	1.25	208.93	7.88	0.44	1.01	0.59	1.51	1.48
	aluminum-inducible malate transporter (ALMT)										ALMT		Control	0.4mM Al3+			2.5mM Al3+
		AB	FL	FR	YL	ML	OL	RT	ST				0	12	24	48	12	24	48
TEA020925.1	CsALMT7	0.94	0.38	0.03	0.37	0.03	0	1.42	4.9		TEA013305.1	CsALMT1	21.16	26.05	19.88	12.71	41.93	47.67	36.52
TEA013308.1	CsALMT3	0	0	0.06	0	0.09	0.03	1.24	3.26		TEA013312.1	CsALMT2	6.36	7.59	3.14	2.66	6.34	6.84	7.24
TEA013305.1	CsALMT1	13.82	22.87	4.99	10.78	10.36	8.35	50.52	12.74		TEA018561.1	CsALMT11	14.08	11.06	11.46	7.34	5.01	8.65	3.58
TEA010694.1	CsALMT4	2.49	0.07	0	0.09	0	0	5.52	0.28		TEA032049.1	CsALMT13	9.2	8.84	8.41	10.91	6.77	5.78	7.72
TEA003844.1	CsALMT5	4.21	0.95	0.17	1.18	0	0	3.21	3		TEA002026.1	CsALMT14	3.92	4.86	5.29	2.57	4.4	7.17	3
TEA027338.1	CsALMT6	0.05	0.02	0	0	0.09	0	17.04	0		TEA000542.1	CsALMT15	14.55	15.24	14.24	12.95	13.5	17.29	15.17
TEA013312.1	CsALMT2	5.02	5.55	3.42	2.91	3.8	5.24	60.32	5.5
TEA016261.1	CsALMT8	1.48	0.13	0.75	3.63	0.28	0.03	0.31	3.43
TEA010693.1	CsALMT9	0	0	0	0	0	0	0	0
TEA025995.1	CsALMT10	0.05	5.42	0.03	0.89	0.84	2.89	0.22	0
TEA018561.1	CsALMT11	0.28	1.06	5.94	0	0.21	1.33	9.03	1.25
TEA029916.1	CsALMT12	0.22	0.25	0.38	0.38	0.29	0.2	0.27	0.1
TEA032049.1	CsALMT13	30.01	25.28	34.86	30.16	29.15	35.04	2.55	28.67
TEA002026.1	CsALMT14	13.8	7.23	24.21	6.59	6.93	2.71	4.69	17.23
TEA000542.1	CsALMT15	7.53	11.67	9.62	7.46	8.41	8.84	9.33	13.1
TEA032422.1	CsALMT16	0	0	0	0	0	0	0	0

## Sheet: S9
Table S9. The expression patterns of Al-sensitive (ALS) and urate transporter (UAT) genes in different tea plant tissues and roots in response to Al stress
	aluminum sensitive transporter (ALS)										ALS		Control	0.4mM Al3+			2.5mM Al3+
		AB	FL	FR	YL	ML	OL	RT	ST				0	12	24	48	12	24	48
TEA031570.1	CsALS1	39.96	73.99	50.86	47.45	52.2	52.04	57.17	57.58		TEA031570.1	CsALS1	30.63	34.56	33.36	26.8	31.52	38.09	31.61
TEA030593.1	CsALS2	0.12	0.06	0.99	0.1	1.56	0.36	0.16	0.2		TEA030593.1	CsALS2	5.47	2.9	1.25	2.17	4.7	2.53	2
TEA030099.1	CsALS3	6.38	24.78	4.67	6.39	5.41	2.39	4.05	22.71		TEA030099.1	CsALS3	12.82	14.12	14.34	15.13	11.39	10.31	10.57
TEA026827.1	CsALS4	3.99	13.02	3.54	4.05	4.89	1.87	2.18	14.37		TEA026827.1	CsALS4	6.14	8.32	8.69	8.45	6.24	4.73	5.53
TEA014428.1	CsALS5	118.53	26.91	28.39	37.67	7.33	1.45	84.52	145.05		TEA014428.1	CsALS5	37.19	28.95	19.53	14.84	34.25	56.07	40.87
TEA031378.1	CsALS6	60.68	197.26	58.67	52.36	18.13	3.3	36.21	130.97		TEA031378.1	CsALS6	47.39	65.13	57.48	38.2	51.43	65.86	42.3
TEA002530.1	CsALS7	93.76	94.55	12.53	49.02	14.1	4.87	313.27	14.91		TEA002530.1	CsALS7	32.54	14.52	7.52	10.33	93.35	54.69	35.26
TEA025228.1	CsALS8	42.75	130.61	119.81	64.34	163.27	107.69	21.47	60.86		TEA025228.1	CsALS8	64.6	54.22	54.41	101.29	72.6	78.5	102.63
TEA027830.1	CsALS9	120.77	1.81	0.54	111.72	1.79	0.11	182.75	1.26		TEA027830.1	CsALS9	68.79	50.69	83.89	41.86	165.72	210.87	155.88
TEA023178.1	CsALS10	187.94	373.07	461.96	153.55	520.22	146.91	257.64	266.59		TEA023178.1	CsALS10	259.1	252.15	423.66	296.65	360.69	355.97	331.42
TEA010703.1	CsALS11	9.8	260.76	21.89	15.69	2.43	19.17	2.47	2.82
TEA030599.1	CsALS12	0.41	0.05	0.69	0.43	1.53	0.5	0.29	0.21
TEA018766.1	CsALS13	28.71	64.54	3.01	55.43	6.06	2.25	3.23	15.82
	urea active transporter-like protein										UAT		Control	0.4mM Al3+			2.5mM Al3+
		AB	FL	FR	YL	ML	OL	RT	ST				0	12	24	48	12	24	48
TEA015602.1	CsUPS1	0.14	0.28	0	0	0.1	0	0.13	0.19		TEA018539.1	CsUPS2	11.91	12	11.22	14.67	16.66	13.2	15.15
TEA018539.1	CsUPS2	6.08	2.66	16.66	5.56	14.09	10.34	7.57	1.68		TEA003493.1	CsUAT2	8.29	8.01	9.98	10.02	8.87	11.59	9.61
TEA003490.1	CsUAT1	0.5	4.09	39.33	0.5	5.36	1.56	22.4	13.41		TEA027299.1	CsUAT5	36.18	27.95	35.99	41.09	20.31	35.43	50.13
TEA003493.1	CsUAT2	0.41	1.47	22.31	0.25	3.45	0.86	12.21	6.62
TEA011274.1	CsUAT3	0	0	0	0	0.01	0	0	0.02
TEA011277.1	CsUAT4	0.25	0.05	1.17	0.28	1.28	0.08	0	0.32
TEA027299.1	CsUAT5	8.06	1.62	7.3	7.96	10.63	6.96	17.47	10.5

## Sheet: S10
Supplemental Table S10: The correlation analysis on transporter gene expression with metal cation contents in tea plant roots under various Al conditions (more than 1000 transporter genes were analyzed, data only show these significantly correlated genes with certain metal ion contents (P≤0.05)
Gene ID	Gene name	Ca.cor	Ca.p-value	Mg.cor	Mg.p-value	Al.cor	Al.p-value	Cu.cor	Cu.p-value	Mn.cor	Mn.p-value	Cr.cor	Cr.p-value	Zn.cor	Zn.p-value	Fe.cor	Fe.p-value
TEA019674.1	CsNIP38	0.777892	0.0394577	0	0	-0.88362	0.00832768	-0.824678	0.0224382	0	0	0	0	0	0	-0.859116	0.0132438
TEA033761.1	CsGST5	0	0	0	0	0	0	0	0	0	0	0	0	-0.781986	0.0377538	0	0
TEA015178.1	CsNIP35	0	0	0	0	0	0	0	0	0	0	0.785798	0.0362049	0	0	0	0
TEA020874.1	CsHMA4	0.843459	0.0170844	0.805634	0.0287223	-0.821715	0.0233589	0	0	0.876036	0.00971009	0	0	0	0	0	0
TEA021859.1	CsGLR4	0.851567	0.0150259	0	0	0	0	0	0	0	0	0	0	0	0	0	0
TEA025648.1	CsYSL6	0	0	0	0	0	0	0	0	0	0	-0.902703	0.00537874	0	0	0	0
TEA000589.1	CsNIP27	0	0	0	0	0	0	0	0	0	0	0.76683	0.0442705	0	0	0	0
TEA006201.1	CsGLR8	0.86362	0.0171009	0	0	0	0	0	0	0	0	0	0	-0.903834	0.00522704	-0.773179	0.0414707
TEA000526.1	CsGST7	0	0	0	0	0	0	0	0	0	0	-0.793262	0.0332758	0	0	0	0
TEA016195.1	CsGST9	0	0	0	0	0	0	0.790548	0.0343249	0	0	0	0	0	0	0	0
TEA001638.1	CsNIP55	0	0	-0.760192	0.0473054	0	0	0	0	0	0	0	0	0	0	0	0
TEA005607.1	CsMGT5	0	0	-0.785486	0.0363303	0	0	0	0	0	0	0	0	0	0	0	0
TEA031612.1	CsAnn10	0.78532	0	0	0	0	0	-0.756948	0.0488291	0	0	0	0	0	0	0	0
TEA016151.1	CsNIP36	0	0	-0.86985	0.0109293	0	0	0	0	-0.785494	0.0363271	0	0	0	0	0	0
TEA011435.1	CsMGT8	0	0	0	0	0	0	0	0	0	0	-0.81616	0.0251411	0	0	0	0
TEA029613.1	CsGST15	0	0	0	0	-0.783817	0.0370055	0	0	0	0	0	0	0	0	0	0
TEA008315.1	CsIREG2	-0.759357	0.0476952	-0.883235	0.00839489	0	0	0	0	-0.846441	0.0163096	0	0	0	0	0	0
TEA020860.1	CsNRT16	0	0	0	0	0	0	0.833693	0.0197651	0	0	0	0	0	0	0	0
TEA008169.1	CsNIP30	0	0	-0.778374	0.039255	0	0	0	0	0	0	0	0	0	0	0	0
TEA000615.1	CsHMA9	0	0	0	0	0	0	0	0	0	0	-0.946347	0.00124405	0	0	0	0
TEA033741.1	CsGST8	0	0	0	0	0	0	-0.821908	0.0232982	0	0	0	0	0	0	0	0
TEA025552.1	CsNRT18	0	0	0	0	0	0	0	0	0	0	0	0	-0.777599	0.0395811	0	0
TEA033526.1	CsST1	0	0	0	0	0	0	0.829109	0.0211002	0	0	0	0	0	0	0	0
TEA027830.1	CsALS9	0	0	0	0	0	0	0	0	0	0	-0.84275	0.0172714	0	0	0	0
TEA021659.1	CsCCX6	-0.86487	0.015273	0	0	0	0	0	0	0	0	0	0	0	0	0.762024	0.0464566
TEA017807.1	CsNRT7	0	0	0	0	0	0	0	0	0	0	-0.81906	0.0242014	0	0	0	0
TEA026827.1	CsALS4	0	0	0	0	0	0	0.788863	0.0349856	0	0	0	0	0	0	0	0
TEA013305.1	CsALMT1	0	0	0	0	0	0	0	0	0	0	-0.923975	0.00293714	0	0	0	0
TEA000759.1	CsNIP56	0	0	0	0	0	0	0	0	-0.784289	0.0368139	0	0	0	0	0	0
TEA033038.1	CsMCU1	0	0	0	0	-0.815869	0.0252366	0	0	0	0	0	0	0	0	0	0
TEA007397.1	CsGLR6	0.78199	0.00572064	-0.83645	0.0189858	0	0	0	0	0	0	0	0	0	0	0	0
TEA003872.1	CsKT12	0	0	0	0	0	0	0	0	0	0	-0.781254	0.0380556	0	0	0	0
TEA030668.1	CsAMT3	0	0	-0.862147	0.0125645	0	0	0	0	0	0	0	0	0	0	0	0
TEA010724.1	CsPHT5	0	0	0	0	0	0	0	0	0	0	0.792797	0.0334543	0	0	0	0
TEA006325.1	CsGLR15	0	0	0	0	0	0	-0.82759	0.0215537	0	0	0	0	0	0	-0.892689	0.00683324
TEA018688.1	CsKT6	0	0	0	0	0	0	0	0	0	0	-0.90022	0.00572064	0	0	0	0
TEA008904.1	CsNIP32	0	0	0	0	0	0	0	0	0	0	0.919599	0.00337013	0	0	0	0
TEA030099.1	CsALS3	0	0	0	0	0	0	0	0	0	0	0.829293	0.0210457	0	0	0	0
TEA019952.1	CsNIP11	0	0	0	0	0	0	0	0	0	0	-0.777877	0.0394638	0	0	0	0
TEA001168.1	CsNIP28	0	0	0	0	0	0	0	0	0.816597	0.0249981	0	0	0	0	0	0
TEA017874.1	CsMATE6	0	0	0	0	0	0	-0.864794	0.0119878	0	0	0	0	0	0	0	0
TEA025571.1	CsGST19	0	0	0	0	0	0	0	0	0	0	-0.805101	0.0289107	0	0	0	0
TEA025123.1	CsYSL5	0	0	0	0	0	0	0	0	0	0	0.86891	0.0111219	0	0	0	0
TEA025765.1	CsYSL7	0	0	0	0	0	0	0.86252	0.0124823	0	0	0	0	0	0	0	0
TEA015667.1	CsMGT12	0	0	-0.799983	0.0307556	0	0	0	0	-0.832235	0.0201845	0	0	0	0	0	0
TEA024734.1	CsCOPT4	0	0	0	0	0	0	0	0	0	0	0.775961	0.0402759	0	0	0	0
TEA032109.1	CsZIP5	0	0	0	0	0	0	0	0	0	0	-0.779353	0.0388449	0	0	0	0
TEA019654.1	CsNIP5	0	0	-0.830006	0.0208352	0	0	0	0	-0.851053	0.0151519	0	0	0	0	0	0
TEA012584.1	CsNramp5	0.85514	0.0141665	0	0	-0.9351	0.00198973	0	0	0	0	0	0	0	0	0	0
TEA010637.1	CsMGT4	0	0	0	0	0	0	0	0	0	0	0.937125	0.00184015	0	0	0	0
TEA006024.1	CsGST4	0	0	0	0	0	0	-0.826534	0.0218722	0	0	0	0	0	0	0	0
TEA010477.1	CsGrx21	0	0	0	0	-0.853764	0.0144941	0	0	0	0	0	0	0	0	-0.845988	0.0164261
TEA000014.1	CsNIP6	0	0	0	0	0	0	0	0	0	0	-0.776179	0.0401829	0	0	0	0
TEA002604.1	CsGLR7	0	0	0	0	0	0	0	0	0	0	0	0	0	0	-0.76096	0.0469486
TEA017958.1	CsMHX1	0	0	0	0	0	0	0	0	0	0	-0.767643	0.0439061	0	0	0	0
TEA011305.1	CsECA11	0	0	0	0	0	0	0	0	0	0	-0.855473	0.0140878	0	0	0	0
TEA009385.1	CsNramp6	0	0	0	0	0	0	0	0	0	0	-0.813921	0.0258804	0	0	0	0
TEA032049.1	CsALMT13	0	0	0	0	0	0	0	0	0	0	0.786178	0.0360526	0	0	0	0
TEA027528.1	CsPHT8	0	0	0.760551	0.0471385	0	0	0	0	0	0	0	0	0	0	0	0
TEA002435.1	CsNramp3	0	0	0	0	0	0	0	0	0	0	-0.757276	0.0486738	0	0	0	0
TEA019727.1	CsPMA4	0	0	0	0	0	0	0	0	0	0	-0.772244	0.0418767	0	0	0	0
TEA019566.1	CsPMA1	0	0	0	0	0	0	0	0	0	0	0	0	0.773965	0.0411312	0	0
TEA009357.1	CsNIP33	0	0	0	0	0	0	0	0	0	0	0.913036	0.00408565	0	0	0	0
TEA016784.1	CsHMA5	0	0	0	0	0	0	0	0	0	0	-0.919228	0.00340841	0	0	0	0
TEA017264.1	CsNramp1	0	0	-0.804955	0.0289624	0	0	0	0	0	0	0	0	0	0	0	0
TEA017121.1	CsGST14	0	0	0.915528	0.00380452	0	0	0	0	0.772031	0.0419695	0	0	0	0	0	0
TEA024970.1	CsGLR13	0	0	0	0	0	0	0	0	0	0	0	0	0	0	0.765444	0.0448947
TEA011201.1	CsKT7	0.757402	0.0486141	0	0	0	0	0	0	0	0	0	0	0.890944	0.00710764	0	0
TEA000101.1	CsCAX2	0	0	-0.881359	0.00872705	0	0	0	0	-0.816364	0.0250744	0	0	0	0	0	0
TEA016513.1	CsNIP1	0.87433	0.0100381	0	0	0	0	0	0	0.835765	0.0191776	0	0	0	0	0	0
TEA002530.1	CsALS7	0	0	0	0	0	0	0	0	0	0	-0.797306	0.0317464	0	0	0	0
TEA032584.1	CsAMT2	0	0	0.787547	0.0355061	0	0	0	0	0	0	0	0	0	0	0	0
TEA020296.1	CsNRT17	0	0	0	0	0	0	0	0	-0.87876	0.0091995	0	0	0	0	0	0
TEA011781.1	CsGST17	0	0	0	0	0	0	0	0	0	0	-0.808381	0.0277617	0	0	0	0
TEA013162.1	CsNIP43	-0.789266	0.034827	0	0	0.770894	0.0424668	0	0	0	0	-0.795693	0.0323514	0	0	0	0
TEA028398.1	CsGrx10	0	0	0	0	0	0	0	0	0	0	0	0	-0.799194	0.0310457	0	0
TEA001242.1	CsZIP2	0	0	0	0	0	0	0	0	0	0	0.842264	0.0174003	0	0	0	0
TEA027978.1	CsMATE1	0	0	-0.872265	0.0104435	0	0	0	0	-0.950257	0.00103184	0	0	0	0	0	0
TEA019706.1	CsYSL1	0	0	0	0	0	0	0	0	0	0	0.816294	0.0250973	0	0	0	0
TEA018561.1	CsALMT11	0.842328	0.0173835	0	0	-0.795486	0.0324296	0	0	0	0	0	0	0	0	0	0
TEA027299.1	CsUAT5	0	0	-0.778078	0.0393792	0	0	0	0	-0.76728	0.0440685	0	0	0	0	0	0
TEA014868.1	CsGLR2	0	0	0.77545	0.0404938	-0.81239	0.0263928	0	0	0	0	0	0	0	0	0	0
TEA021770.1	CsGST13	0	0	0	0	-0.832442	0.0201246	0	0	0	0	0	0	0	0	-0.755522	0.0495071
TEA008152.1	CsMATE5	0	0	-0.77669	0.039966	0.766021	0.0446343	0	0	0	0	0	0	0	0	0	0
TEA011747.1	CsGST47	0	0	-0.815862	0.0252387	0	0	0	0	0	0	0	0	0	0	0	0
TEA030537.1	CsMGT13	0	0	0	0	0	0	0	0	-0.765699	0.0447797	0	0	0	0	0	0
TEA021490.1	CsECA7	0	0	0	0	0	0	0	0	0	0	-0.904436	0.00514736	0	0	0	0
TEA011455.1	CsMGT9	0	0	0	0	0	0	0	0	0	0	-0.810973	0.0268723	0	0	0	0
TEA015853.1	CsECA9	0	0	0	0	0	0	0	0	0	0	-0.916115	0.00373992	0	0	0	0
TEA018256.1	CsPMA3	0	0	0	0	0	0	0.762912	0.0460486	0	0	0	0	0	0	0	0
TEA032978.1	CsMHX3	0	0	0	0	0	0	0	0	-0.937772	0.00179386	0	0	0	0	0	0
TEA013947.1	CsNIP54	-0.759896	0.0474436	0	0	0.852177	0.0148771	0	0	0	0	0	0	0	0	0.875366	0.00983815
TEA000242.1	CsNIP26	0	0	-0.772865	0.041607	0	0	0	0	-0.776411	0.0400845	0	0	0	0	0	0
TEA010449.1	CsGST29	0	0	0	0	0	0	0	0	0	0	-0.813618	0.0259814	0	0	0	0
TEA003869.1	CsNIP29	0	0	0	0	0	0	0	0	0	0	-0.817216	0.0247966	0	0	0	0
TEA016191.1	CsGST38	0	0	-0.777536	0.0396077	0	0	0	0	0	0	0	0	0	0	0	0
TEA012014.1	CsPHT14	0	0	0.817467	0.024715	0	0	0	0	0	0	0	0	0	0	0	0
TEA029581.1	CsZIP4	0	0	0	0	0	0	0	0	0	0	0.776913	0.0398713	0	0	0	0
TEA010026.1	CsGrx7	0	0	0	0	0	0	0	0	0	0	0.774438	0.0409275	0	0	0	0
TEA021296.1	CsNRT2	-0.759328	0.046548	-0.838359	0.0184565	0	0	0	0	-0.943846	0.00139226	0	0	0	0	0	0
TEA011962.1	CsNRT6	0	0	0.757834	0.0484101	0	0	0	0	0	0	0	0	0	0	0	0
TEA015654.1	CsMGT11	0	0	-0.845854	0.0164605	0	0	0	0	0	0	0	0	0	0	0	0
TEA024685.1	CsAMT4	0	0	0	0	0	0	-0.780954	0.0381795	0	0	0	0	0	0	-0.777917	0.0394471
TEA026960.1	CsMATE3	0	0	0	0	0	0	0	0	0	0	-0.877794	0.00937877	0	0	0	0
TEA000304.1	CsNRT20	0	0	-0.762124	0.0464108	0	0	0	0	-0.876049	0.00970759	0	0	0	0	0	0
TEA002702.1	CsMHX2	0	0	-0.857369	0.013645	0	0	0	0	0	0	0	0	0	0	0	0
TEA023869.1	CsECA5	0	0	0	0	0	0	0	0	-0.798328	0.0313659	0	0	0	0	0	0
TEA006830.1	CsGST31	0	0	-0.774201	0.0410297	0	0	0	0	-0.855524	0.0140758	0	0	0	0	0	0
TEA020018.1	CsNIP39	0	0	-0.781859	0.0378063	0	0	0	0	-0.798416	0.0313333	0	0	0	0	0	0
TEA011699.1	CsMGT1	0	0	-0.762964	0.0460244	0	0	0	0	0	0	0	0	0	0	0	0

[truncated: 1 more sheets: S11]
